# Supplementary material for: QTL analysis of traits related to seed size and shape in sesame (Sesamum indicum L.)
Source: PLoS One. 2023 Nov 2;18(11):e0293155. doi: 10.1371/journal.pone.0293155 (PMC10621824; doi:10.1371/journal.pone.0293155)
Supplement: S1 Table — (XLSX) [file pone.0293155.s006.XLSX]

## Sheet: Supplementary Table 1
Table S1 Detailed information on the genetic map of the BC1 population
Marker	Linkage Group	Position
Marker635962	1	0
Marker389141	1	0.561
HSRC2753	1	0.974
Marker400629	1	1.273
Marker432643	1	1.527
HSRC2751	1	2.011
Marker506970	1	2.341
Marker501333	1	2.74
Marker509788	1	2.955
Marker610941	1	3.147
Marker629090	1	3.238
Marker559203	1	3.322
Marker543757	1	3.463
Marker438509	1	3.612
Marker596692	1	3.756
Marker501181	1	3.842
Marker412869	1	3.908
Marker568073	1	3.941
Marker578312	1	3.947
Marker382805	1	3.951
Marker592557	1	3.951
Marker628512	1	3.951
Marker466607	1	3.974
Marker412760	1	3.996
Marker620460	1	4.362
Marker558741	1	5.412
Marker539826	1	5.579
Marker506122	1	5.754
HSRC2760	1	5.909
Marker416002	1	6.091
Marker506201	1	6.112
Marker574650	1	6.169
Marker635396	1	6.182
Marker496210	1	6.215
Marker582753	1	7.347
Marker492445	1	7.61
Marker510694	1	7.761
Marker539651	1	8.085
Marker555032	1	8.103
Marker557531	1	8.103
HSRC2763	1	8.307
HSRC2777	1	8.307
Marker470040	1	8.307
Marker538618	1	8.417
Marker461873	1	8.539
Marker629947	1	8.59
Marker409972	1	8.605
Marker583371	1	10.157
Marker415750	1	10.494
Marker600480	1	10.841
Marker392269	1	11.05
Marker425479	1	11.213
Marker619661	1	11.435
Marker513927	1	11.527
Marker500220	1	11.608
Marker407284	1	11.647
Marker531196	1	11.703
Marker488593	1	11.769
Marker486089	1	11.891
Marker442020	1	11.915
Marker553614	1	11.977
Marker476796	1	12.009
Marker487510	1	12.035
HSRC2783	1	12.087
HSRC2786	1	12.087
Marker387326	1	12.143
Marker444485	1	12.143
Marker584684	1	12.146
Marker625519	1	12.146
HSRC2796	1	12.157
Marker633008	1	12.161
HSRC2792	1	12.179
Marker459729	1	12.206
Marker405572	1	12.208
Marker541220	1	12.208
Marker520084	1	12.214
Marker573035	1	12.382
Marker620760	1	12.499
Marker382587	1	12.701
Marker418198	1	12.897
Marker533114	1	13.006
Marker612738	1	13.497
Marker607556	1	13.52
Marker410671	1	13.537
Marker503116	1	13.537
Marker622975	1	13.538
Marker615648	1	13.565
Marker484666	1	13.63
Marker557805	1	13.64
Marker594737	1	13.737
Marker430234	1	13.784
Marker632915	1	13.857
Marker551324	1	13.954
Marker562634	1	14.023
Marker443411	1	14.069
Marker491718	1	14.116
Marker564599	1	14.195
Marker480256	1	14.381
Marker488313	1	14.488
Marker484437	1	14.678
Marker456667	1	14.863
Marker453247	1	14.999
Marker621423	1	15.204
Marker613488	1	15.426
Marker547619	1	15.694
Marker405592	1	16.02
Marker504064	1	16.558
Marker436286	1	16.805
Marker433235	1	19.036
Marker632010	1	28.831
Marker489409	1	41.077
Marker436221	1	41.763
Marker579442	1	42.31
Marker564190	1	42.563
Marker630929	1	45.225
Marker558619	1	46.215
Marker502723	1	46.745
Marker568076	1	46.959
Marker419728	1	47.178
Marker580206	1	47.216
Marker410376	1	47.535
Marker611199	1	47.951
Marker507693	1	48.264
Marker397289	1	48.593
Marker2711772	1	48.811
Marker612369	1	48.949
Marker1066501	1	49.047
Marker537341	1	49.171
Marker553916	1	49.293
Marker1008907	1	49.468
Marker2708723	1	49.574
Marker532376	1	49.622
Marker454584	1	49.669
Marker499896	1	49.669
Marker505936	1	49.669
Marker598433	1	49.718
HSRC2869	1	49.861
Marker2708300	1	49.92
Marker2707727	1	49.983
Marker2710909	1	50.07
Marker2175509	1	50.11
Marker448646	1	50.178
Marker623958	1	50.303
Marker561171	1	50.321
Marker395933	1	50.326
Marker1003063	1	50.337
Marker1005903	1	50.337
Marker1007375	1	50.337
Marker1188701	1	50.337
Marker1300619	1	50.337
Marker2155447	1	50.337
Marker2709751	1	50.337
Marker2711887	1	50.337
Marker389879	1	50.337
Marker495890	1	50.337
Marker500432	1	50.337
Marker255169	1	50.372
Marker2709223	1	50.392
Marker512238	1	50.432
Marker555415	1	50.536
Marker633658	1	50.597
Marker507563	1	50.741
Marker539917	1	50.854
HSRC2880	1	50.91
Marker516522	1	50.912
Marker602379	1	50.912
Marker610581	1	50.912
Marker442770	1	50.913
Marker495681	1	51.029
Marker605639	1	51.238
Marker434217	1	51.326
Marker453923	1	51.496
Marker619479	1	51.715
Marker506109	1	51.915
Marker612171	1	52.492
Marker622400	1	52.98
Marker590146	1	53.119
Marker431068	1	53.136
Marker444832	1	53.152
Marker458693	1	53.191
Marker515512	1	53.232
Marker618002	1	53.337
Marker583412	1	53.413
Marker430519	1	53.542
HSRC2885	1	53.634
Marker432099	1	53.85
Marker463943	1	54
Marker521596	1	54.027
Marker591958	1	54.33
HSRC2888	1	54.419
Marker608223	1	54.717
Marker459855	1	54.94
Marker430495	1	55.149
Marker390468	1	55.424
Marker575270	1	56.223
Marker383727	1	56.486
Marker482597	1	57.239
Marker575256	1	57.679
Marker484627	1	61.766
Marker401993	1	63.071
Marker472824	1	63.477
Marker589038	1	63.898
Marker551789	1	64.063
Marker415988	1	64.199
Marker609604	1	64.328
Marker384951	1	64.57
Marker629110	1	64.738
Marker406850	1	64.946
Marker575050	1	65.124
Marker548816	1	65.585
Marker427338	1	66.824
Marker442048	1	67.185
Marker491458	1	67.426
Marker497269	1	67.61
Marker415259	1	67.654
Marker456678	1	67.656
Marker436187	1	67.658
Marker618950	1	68.091
Marker472147	1	68.292
Marker483271	1	68.503
Marker539901	1	68.535
HSRC2923	1	68.745
Marker555305	1	68.899
Marker428705	1	68.979
Marker593060	1	69.082
HSRC2931	1	69.169
HSRC2935	1	69.169
HSRC2940	1	69.169
HSRC2927	1	69.19
Marker547543	1	69.193
Marker611093	1	69.193
Marker574830	1	69.199
Marker403573	1	69.47
Marker621642	1	69.519
Marker550142	1	69.686
Marker469836	1	69.869
Marker606429	1	69.994
Marker485465	1	70.119
Marker422412	1	70.43
Marker574907	1	70.564
Marker577394	1	70.827
Marker459423	1	71.016
Marker421210	1	71.949
Marker383909	1	73.579
Marker621883	1	74.498
Marker489568	1	76.151
Marker513920	1	76.32
Marker619841	1	77.729
Marker535858	1	77.994
Marker541388	1	78.291
Marker425758	1	78.636
Marker461655	1	78.814
Marker398880	1	78.953
Marker488650	1	78.999
Marker588125	1	79.13
Marker567769	1	79.228
Marker550408	1	79.293
Marker553373	1	79.413
Marker444579	1	79.47
Marker509088	1	79.551
Marker450452	1	79.594
Marker600012	1	79.643
HSRC2979	1	79.644
Marker468286	1	79.65
HSRC2961	1	79.707
Marker634668	1	79.714
Marker569324	1	79.82
Marker381688	1	80.026
HSRC2985	1	80.227
Marker523433	1	80.309
Marker454047	1	80.32
Marker400836	1	80.522
Marker606404	1	80.876
HSRC3005	1	81.083
Marker402894	1	81.287
Marker569412	1	81.489
Marker461463	1	81.618
Marker443658	1	81.916
Marker549690	1	81.948
Marker463001	1	81.95
Marker421969	1	81.97
Marker627782	1	81.97
Marker416046	1	81.974
Marker591417	1	82.118
Marker592197	1	82.264
Marker430955	1	82.435
Marker592640	1	82.564
Marker484827	1	82.709
Marker605595	1	82.984
Marker524695	1	83.191
Marker532936	1	83.562
Marker625242	1	84.027
Marker635665	1	84.368
Marker577845	1	84.603
Marker605722	1	85.084
Marker3180350	1	86.319
Marker3182548	1	86.319
Marker3183306	1	86.502
Marker3183145	1	86.743
Marker3182558	1	86.847
Marker3180645	1	87.059
Marker3182332	1	87.165
Marker3183297	1	87.34
Marker3183322	1	87.567
Marker3181998	1	87.855
Marker3181685	1	88.114
HSRC3038	1	88.778
HSRC3096	1	89.064
Marker426855	1	89.807
Marker635028	1	93.606
Marker495689	1	94.181
Marker516536	1	94.715
Marker403859	1	94.75
Marker414366	1	94.75
Marker614564	1	94.788
Marker381423	1	94.968
Marker390408	1	95.055
Marker3176065	1	95.216
Marker587842	1	95.435
Marker465745	1	95.678
Marker397024	1	95.987
Marker469296	1	96.574
Marker451967	1	96.987
Marker489656	1	97.522
Marker617707	1	98.005
Marker408774	1	111.515
Marker404273	1	116.503
Marker407566	1	117.495
Marker402077	1	117.936
Marker593260	1	118.633
Marker573982	1	118.891
Marker523143	1	119.067
Marker598839	1	119.214
Marker551515	1	119.491
Marker514583	1	119.593
Marker622307	1	119.689
Marker483488	1	119.767
Marker518454	1	119.869
Marker526487	1	119.978
HSRC3107	1	120.124
Marker397618	1	120.143
Marker414751	1	120.143
Marker419739	1	120.174
Marker510650	1	120.174
Marker552628	1	120.191
Marker584446	1	120.494
Marker579833	1	121.178
Marker401785	1	121.423
Marker586445	1	121.762
Marker508078	1	122.128
Marker603887	1	122.652
Marker568360	1	122.904
Marker507318	1	123.013
Marker587248	1	123.145
Marker384661	1	123.161
Marker467123	1	123.186
Marker498792	1	123.203
Marker618338	1	123.622
Marker529735	1	124.26
Marker628656	1	124.469
Marker487809	1	124.652
Marker394103	1	124.66
Marker419319	1	124.756
Marker457726	1	124.762
Marker579493	1	124.839
Marker563626	1	124.996
Marker477384	1	125.13
Marker440389	1	125.273
Marker610220	1	125.453
Marker456736	1	125.705
Marker577485	1	125.836
Marker553626	1	126.196
Marker466251	1	126.534
Marker518692	1	126.703
Marker457434	1	126.714
Marker619876	1	127.002
Marker577276	1	127.014
Marker563301	1	127.257
Marker540426	1	127.533
Marker553109	1	127.964
Marker617591	1	128.458
Marker456432	1	128.968
Marker435623	1	129.774
HSRC3135	1	130.512
HSRC3143	1	133.624
Marker484598	1	134.552
Marker593449	1	134.752
Marker429159	1	134.969
Marker397460	1	135.563
Marker442403	1	136.613
HSRC3152	1	137.308
Marker403109	1	137.92
Marker402131	1	138.084
Marker429173	1	138.337
Marker473678	1	138.67
Marker494769	1	138.84
Marker407511	1	139.04
Marker408726	1	139.783
Marker510071	1	147.377
Marker2342946	2	0
Marker2304882	2	4.146
Marker2233906	2	4.528
Marker2319502	2	4.78
Marker2288511	2	5.013
Marker2307535	2	5.263
Marker2348935	2	5.293
Marker2207892	2	5.391
Marker2273043	2	5.434
Marker2374290	2	5.517
Marker2367405	2	5.581
Marker2386887	2	5.675
Marker2254616	2	5.726
Marker2222530	2	5.74
Marker2198172	2	5.864
Marker2287355	2	5.913
Marker2203573	2	5.977
HSRC1482	2	6.117
HSRC1450	2	6.13
Marker2337268	2	6.135
Marker2305280	2	6.158
Marker2201178	2	6.161
Marker2223205	2	6.165
Marker2347100	2	6.166
Marker2298376	2	6.189
Marker2307879	2	6.189
Marker2340879	2	6.189
Marker2352903	2	6.189
Marker2357527	2	6.189
Marker2327760	2	6.196
Marker2283467	2	6.197
Marker2245577	2	6.198
Marker2237951	2	6.2
Marker2288029	2	6.215
Marker2206143	2	6.248
Marker2205400	2	6.302
Marker2289103	2	6.322
Marker2357395	2	6.38
Marker2293886	2	6.431
Marker2321355	2	6.567
Marker2263746	2	6.647
Marker2309054	2	6.76
Marker2386899	2	6.891
Marker2286401	2	6.911
Marker2346048	2	6.923
Marker2227530	2	7.034
Marker2339558	2	7.041
Marker2323180	2	7.082
Marker2231161	2	7.236
Marker2184411	2	7.481
Marker2239940	2	7.742
Marker2291344	2	8.067
Marker2276290	2	8.706
Marker2323831	2	9.922
Marker2262945	2	11.298
HSRC1578	2	17.146
Marker2373139	2	21.948
Marker2224704	2	31.585
Marker1091759	2	33.562
Marker2228336	2	34.061
Marker2381788	2	34.779
Marker2186076	2	34.977
Marker3330481	2	35.199
Marker2201165	2	35.355
Marker2290359	2	35.473
Marker2230085	2	35.547
Marker2315945	2	35.662
Marker2310755	2	35.768
Marker2325107	2	35.818
Marker2268990	2	35.915
Marker2380730	2	36.005
Marker2380488	2	36.108
Marker2264583	2	36.243
Marker2183767	2	36.302
Marker2197951	2	36.356
Marker2284005	2	36.448
Marker2304859	2	36.553
Marker2279741	2	36.598
Marker2375577	2	36.653
Marker1190340	2	36.708
Marker2187017	2	36.751
Marker2304910	2	36.824
Marker2287627	2	36.862
Marker2282447	2	36.914
Marker2357610	2	36.943
Marker2321962	2	36.999
Marker2250818	2	37.051
Marker2266041	2	37.141
Marker2327757	2	37.169
Marker2390851	2	37.256
Marker2210205	2	37.294
Marker2261555	2	37.33
Marker2212717	2	37.408
Marker2274950	2	37.445
Marker2394632	2	37.517
Marker2213665	2	37.531
Marker2243425	2	37.531
Marker2284750	2	37.531
Marker2312976	2	37.531
Marker2355000	2	37.531
Marker2226630	2	37.567
Marker2326818	2	37.673
Marker2236480	2	37.728
Marker1092674	2	37.755
Marker2314124	2	37.791
Marker2291394	2	37.845
Marker1600673	2	37.933
Marker2369431	2	37.994
Marker2186606	2	38.006
Marker2256902	2	38.007
Marker2291391	2	38.019
Marker2211271	2	38.02
Marker2384947	2	38.022
Marker2250110	2	38.027
Marker2326242	2	38.041
Marker3353900	2	38.041
Marker1091962	2	38.047
Marker2270346	2	38.047
Marker2332715	2	38.047
Marker1091558	2	38.058
Marker1092958	2	38.058
Marker1093013	2	38.058
Marker192482	2	38.058
Marker2196478	2	38.058
Marker2203411	2	38.058
Marker2211139	2	38.058
Marker2220850	2	38.058
Marker2230839	2	38.058
Marker2230843	2	38.058
Marker2236839	2	38.058
Marker2262766	2	38.058
Marker2268720	2	38.058
Marker2290128	2	38.058
Marker2302071	2	38.058
Marker2302395	2	38.058
Marker2320621	2	38.058
Marker2326707	2	38.058
Marker2341726	2	38.058
Marker2385438	2	38.058
Marker2388112	2	38.058
Marker2374392	2	38.11
Marker2240840	2	38.131
Marker2319784	2	38.14
Marker1913943	2	38.145
Marker2201376	2	38.188
Marker2373077	2	38.191
Marker2207802	2	38.199
Marker2191500	2	38.225
Marker2254183	2	38.258
Marker2304744	2	38.28
Marker1304230	2	38.288
Marker2235883	2	38.322
Marker2370262	2	38.341
Marker2195707	2	38.365
Marker1600950	2	38.402
Marker2203903	2	38.434
Marker2254325	2	38.485
Marker2194262	2	38.494
Marker1599447	2	38.518
Marker2266533	2	38.588
Marker2270788	2	38.617
Marker2243367	2	38.666
Marker2199035	2	38.715
Marker2269222	2	38.758
Marker1600424	2	38.845
Marker1091586	2	38.883
Marker2206413	2	38.963
Marker2184789	2	39.007
Marker2209980	2	39.065
Marker2210380	2	39.112
Marker1092344	2	39.209
Marker2391905	2	39.295
Marker1107715	2	39.363
Marker2231818	2	39.485
Marker2184366	2	39.586
Marker2248146	2	39.761
Marker2258436	2	39.794
Marker2309405	2	39.995
Marker2241549	2	40.155
Marker2319722	2	40.431
Marker2347792	2	40.864
Marker2356490	2	41.008
Marker2307897	2	41.163
Marker2201190	2	41.447
Marker11075	2	41.691
Marker2332271	2	41.911
Marker2377025	2	42.001
Marker2226242	2	42.1
Marker2216242	2	42.196
Marker2348894	2	42.478
Marker2303806	2	42.487
Marker2336014	2	42.487
Marker2253149	2	42.498
Marker2329780	2	42.5
Marker2233792	2	42.512
Marker2303647	2	42.512
Marker2264782	2	42.64
Marker2292031	2	42.693
Marker2220883	2	42.763
Marker2315495	2	42.837
Marker2362946	2	42.901
Marker2284445	2	42.97
Marker2320648	2	43.018
Marker2367326	2	43.077
Marker2311585	2	43.171
Marker2250229	2	43.372
Marker2190467	2	43.484
Marker2325474	2	43.592
Marker2301098	2	43.684
Marker2378579	2	43.761
Marker2235919	2	43.936
Marker2369645	2	44.211
Marker2260627	2	44.541
Marker2359285	2	44.69
Marker2231146	2	45.159
Marker2377547	2	47.857
Marker2309278	2	48.103
Marker2301397	2	48.34
Marker2281164	2	48.341
Marker2242601	2	48.915
Marker2355718	2	49.129
Marker2351602	2	49.454
Marker2368012	2	49.769
Marker2338098	2	50.109
Marker2249851	2	50.444
Marker2302074	2	50.705
Marker2284307	2	55.822
Marker2240057	2	56.749
Marker2319621	2	61.142
Marker2200024	2	61.892
Marker2210925	2	62.174
Marker2251834	2	62.905
Marker2367537	2	63.291
HSRC1648	2	64.391
Marker2267588	2	64.569
Marker2224430	2	64.672
Marker2360248	2	64.711
Marker2299593	2	65.171
Marker2204702	2	65.881
Marker2360896	2	69.252
Marker1303382	2	70.722
Marker1303648	2	71.259
Marker2256399	2	71.542
Marker1303202	2	71.761
Marker1303166	2	71.855
Marker1303110	2	71.989
Marker1303180	2	72.007
Marker1301957	2	72.192
Marker1302402	2	72.565
Marker2347227	2	73.436
Marker1796536	2	73.494
Marker2248747	2	73.551
Marker2279273	2	73.551
HSRC1707	2	73.697
Marker2359311	2	74.026
Marker2364666	2	74.299
Marker1899477	2	74.698
Marker2260550	2	75.139
Marker2376168	2	81.953
Marker2235621	2	86.227
Marker2363770	2	90.008
Marker2228823	2	90.815
Marker2344656	2	91.999
Marker2330994	2	92.37
Marker2265002	2	92.7
Marker2193645	2	92.845
Marker2316865	2	93.209
Marker2277951	2	93.465
Marker2241385	2	93.568
Marker2275671	2	93.846
Marker2254210	2	94.072
Marker2273166	2	94.268
Marker2282949	2	94.721
HSRC0009	3	0
Marker79472	3	0.667
Marker100290	3	1.2
Marker160809	3	1.671
Marker94120	3	1.95
HSRC0013	3	2.027
Marker140336	3	2.389
Marker116040	3	2.646
Marker207538	3	2.856
Marker157873	3	3.246
Marker163123	3	3.565
Marker18857	3	3.88
HSRC0020	3	3.92
Marker145387	3	3.94
Marker75874	3	5.265
Marker13826	3	6.191
Marker75143	3	6.434
Marker200161	3	6.585
Marker80005	3	6.79
Marker83525	3	6.908
Marker128258	3	7.071
Marker165164	3	7.072
Marker191734	3	7.107
Marker134436	3	7.193
Marker42790	3	7.342
Marker218940	3	7.349
HSRC0043	3	7.494
Marker91102	3	7.863
Marker149617	3	7.989
HSRC0046	3	8.112
Marker99250	3	8.74
Marker156011	3	8.964
Marker90599	3	9.475
HSRC0055	3	9.592
Marker123085	3	12.978
Marker188568	3	13.721
Marker197550	3	13.935
Marker72703	3	14.058
Marker55876	3	14.347
Marker47533	3	14.509
Marker93013	3	14.759
Marker197963	3	15.126
HSRC0071	3	15.895
Marker167222	3	20.879
Marker154967	3	21.622
Marker52750	3	22.051
Marker31305	3	24.541
Marker221019	3	25.761
Marker113077	3	26.373
Marker143182	3	26.712
Marker211547	3	27.204
Marker36781	3	27.412
Marker185109	3	27.698
Marker27426	3	27.797
Marker210829	3	28.009
Marker148108	3	28.126
Marker182429	3	28.263
HSRC0081	3	28.316
Marker36150	3	28.36
Marker99346	3	28.483
Marker195108	3	28.595
Marker194596	3	28.641
Marker87228	3	28.752
Marker971968	3	28.835
Marker184003	3	28.97
Marker178780	3	29.047
Marker71087	3	29.143
Marker176970	3	29.149
Marker14441	3	29.201
Marker67712	3	29.276
Marker203940	3	29.346
Marker35560	3	29.439
HSRC0083	3	29.488
Marker96012	3	29.561
Marker22797	3	29.578
HSRC0101	3	29.583
HSRC0106	3	29.611
Marker1163492	3	29.69
Marker176269	3	29.73
Marker1083049	3	29.789
Marker2145643	3	29.84
Marker97074	3	29.873
Marker76650	3	29.895
Marker93364	3	29.938
Marker1603839	3	30.001
Marker1078109	3	30.044
Marker72671	3	30.095
Marker215142	3	30.144
Marker38915	3	30.155
Marker101868	3	30.183
Marker130620	3	30.248
Marker1081681	3	30.252
HSRC0109	3	30.261
Marker2148556	3	30.261
Marker133199	3	30.262
Marker2136762	3	30.262
HSRC0108	3	30.267
Marker114924	3	30.267
Marker1641452	3	30.267
Marker2145971	3	30.267
Marker2147294	3	30.267
Marker1081923	3	30.324
Marker1080407	3	30.388
Marker2134211	3	30.475
Marker174338	3	30.686
Marker164295	3	30.725
Marker207235	3	30.767
Marker148890	3	30.819
HSRC0116	3	30.874
HSRC0131	3	30.874
HSRC0154	3	30.874
Marker133537	3	30.874
Marker88113	3	30.874
HSRC0115	3	30.876
Marker114150	3	30.876
Marker217507	3	30.885
HSRC0158	3	30.954
Marker144900	3	31.015
Marker217877	3	31.059
Marker58375	3	31.118
Marker192870	3	31.145
Marker74227	3	31.256
Marker220810	3	31.296
Marker47981	3	31.322
Marker53524	3	31.371
Marker116909	3	31.445
Marker34701	3	31.502
Marker42462	3	31.561
Marker3172670	3	31.655
Marker55492	3	31.759
Marker217220	3	31.865
Marker1081883	3	31.952
Marker69135	3	32.11
Marker63083	3	32.245
Marker1082934	3	32.417
Marker185732	3	32.733
Marker181446	3	33.008
HSRC0179	3	33.226
Marker77185	3	33.327
Marker21072	3	33.371
HSRC0177	3	33.427
Marker80505	3	33.674
Marker121724	3	33.764
Marker195309	3	33.89
Marker197864	3	33.986
Marker103465	3	34.162
Marker214940	3	34.287
Marker104215	3	34.573
Marker41125	3	34.832
Marker127197	3	35.25
Marker191604	3	37.671
Marker37367	3	37.983
Marker56109	3	38.399
Marker170388	3	38.814
Marker95777	3	39.328
Marker25635	3	40.207
Marker199233	3	40.675
Marker25051	3	40.862
Marker83756	3	40.986
Marker113316	3	41.361
Marker75648	3	41.539
Marker56343	3	41.599
Marker43096	3	41.765
Marker44705	3	42.282
HSRC0210	3	42.287
Marker198059	3	42.477
Marker133661	3	42.672
Marker46981	3	42.846
Marker178658	3	43.154
HSRC0233	3	43.386
Marker47341	3	43.578
HSRC0222	3	43.619
Marker82917	3	43.619
HSRC0226	3	43.632
Marker88194	3	43.636
Marker52002	3	43.788
Marker28501	3	43.899
Marker111467	3	44.124
Marker74820	3	44.337
Marker148544	3	44.458
Marker27235	3	45.063
Marker190670	3	45.134
Marker212541	3	45.404
Marker61108	3	45.647
Marker18281	3	45.774
Marker78031	3	45.987
Marker90820	3	46.134
Marker38889	3	46.71
Marker138218	3	47.086
HSRC0247	3	47.756
Marker203443	3	48.527
Marker185485	3	49.607
Marker116792	3	50.26
Marker135666	3	50.985
Marker122270	3	51.482
Marker58918	3	51.482
HSRC0256	3	51.523
Marker167998	3	51.741
Marker79857	3	51.892
Marker126699	3	52.227
Marker131064	3	52.597
Marker219099	3	54.066
Marker30648	3	54.209
Marker46109	3	54.299
Marker165987	3	54.447
Marker201353	3	54.478
Marker180415	3	54.49
Marker127225	3	54.598
Marker144116	3	54.679
Marker218459	3	54.731
Marker68453	3	54.787
Marker123814	3	54.934
Marker94776	3	55.062
Marker192163	3	55.283
Marker28512	3	55.65
Marker135795	3	55.937
HSRC0278	3	56.41
Marker2932471	3	57.648
Marker94014	3	59.977
Marker153063	3	61.075
Marker162448	3	61.679
HSRC0290	3	65.068
Marker180433	3	65.254
Marker206141	3	65.597
Marker98735	3	78.44
Marker45284	3	82.488
Marker29226	3	82.711
Marker206775	3	82.957
Marker209540	3	83.224
Marker39150	3	83.458
Marker75961	3	83.644
Marker220218	3	83.884
Marker140868	3	84.038
Marker18397	3	84.116
Marker154947	3	84.296
Marker173185	3	84.299
Marker195702	3	84.324
Marker202072	3	84.324
Marker91381	3	84.324
Marker120815	3	84.526
Marker182305	3	84.628
Marker44287	3	84.773
Marker173209	3	85.336
Marker215046	3	85.675
Marker173070	3	85.941
Marker30989	3	86.567
Marker47808	3	86.836
Marker43296	3	87.218
Marker210709	3	87.338
Marker118999	3	87.374
Marker101679	3	87.417
Marker123440	3	87.441
Marker27252	3	87.555
HSRC0311	3	87.763
Marker78021	3	87.827
Marker51872	3	88.02
Marker49119	3	88.237
Marker196815	3	88.679
Marker13974	3	89.007
Marker66669	3	89.573
Marker144961	3	94.004
Marker173347	3	94.555
Marker207342	3	94.853
HSRC0362	3	94.863
Marker13794	3	95.262
Marker214160	3	95.736
HSRC0357	3	96.199
Marker96346	3	100.177
Marker42616	3	103.334
Marker124672	3	104.51
Marker36697	3	108.988
HSRC0378	3	109.891
HSRC0382	3	110.845
Marker93889	3	111.531
Marker55215	3	113.236
Marker71966	3	113.696
Marker109097	3	114.014
Marker184987	3	114.344
Marker149273	3	114.536
Marker189199	3	114.725
Marker51372	3	114.772
Marker178034	3	114.786
Marker33828	3	115.3
Marker108441	3	115.564
Marker214740	3	116.335
Marker168693	3	116.603
Marker161945	3	116.887
Marker143369	3	117.213
Marker116728	3	117.579
Marker147077	3	117.763
Marker167816	3	117.985
Marker149740	3	118.216
Marker72288	3	118.373
Marker195993	3	118.38
Marker140047	3	118.418
Marker19281	3	118.418
Marker147751	3	118.424
HSRC0426	3	118.59
HSRC0386	3	118.7
Marker87634	3	118.889
Marker185844	3	119.05
Marker80312	3	119.274
Marker68526	3	119.536
Marker22950	3	120.3
Marker148784	3	121.365
Marker146358	3	122.77
Marker171585	3	123.344
Marker3297566	4	0
Marker3261588	4	0.106
Marker3318733	4	2.099
Marker785264	4	2.624
Marker3118271	4	3.001
HSRC2094	4	3.515
Marker3101682	4	3.773
Marker3011685	4	3.996
Marker729353	4	4.577
Marker2161667	4	4.578
Marker2165525	4	4.578
Marker2166289	4	4.578
Marker2169751	4	4.578
Marker3124952	4	4.578
Marker3211559	4	4.578
Marker842382	4	4.578
Marker884337	4	4.578
Marker732504	4	5.035
Marker3242165	4	5.209
Marker1073502	4	5.508
Marker226541	4	5.823
Marker3209921	4	6.091
Marker3217815	4	6.759
Marker3081220	4	7.606
Marker3256649	4	19.502
Marker3193355	4	19.795
Marker3258039	4	22.785
Marker3221171	4	28.447
Marker3209319	4	35.544
Marker3197369	4	36.427
Marker3246324	4	36.717
Marker3280684	4	37.148
Marker3263669	4	38.172
Marker3240334	4	39.379
Marker3314855	4	41.05
Marker3269492	4	46.216
Marker3280701	4	46.976
Marker3230439	4	48.328
Marker3233513	4	48.604
Marker3306614	4	48.972
Marker3305066	4	49.118
Marker3211732	4	49.411
Marker3280923	4	49.646
Marker3306831	4	49.876
Marker3313002	4	50.012
Marker3283040	4	50.141
Marker3285198	4	50.362
HSRC2576	4	50.371
Marker3287561	4	50.536
Marker3285021	4	50.655
Marker3245467	4	50.81
Marker3316652	4	50.935
HSRC2588	4	50.962
Marker3287204	4	50.985
Marker3200410	4	51.187
Marker3255128	4	51.607
Marker3256945	4	51.699
Marker3309996	4	51.924
Marker3263520	4	52.001
Marker3308336	4	52.15
Marker3272213	4	52.402
Marker1335371	4	52.459
Marker1335900	4	52.845
HSRC2625	4	54.803
Marker999258	4	55.177
Marker260193	4	55.394
Marker3195599	4	55.692
Marker259100	4	55.893
Marker1111174	4	56.094
Marker3285566	4	56.24
Marker3243723	4	56.414
Marker1110250	4	56.537
HSRC2608	4	56.624
Marker1110919	4	56.901
HSRC2612	4	56.924
HSRC2618	4	56.924
Marker259186	4	56.924
Marker259372	4	56.924
Marker259796	4	56.924
Marker3207554	4	56.924
Marker3244970	4	56.924
Marker1110243	4	56.942
Marker259446	4	57.193
Marker3210912	4	57.316
Marker1110350	4	57.383
Marker3267263	4	57.597
HSRC2631	4	57.614
Marker3193277	4	57.646
Marker3272683	4	57.759
Marker3235050	4	57.969
Marker3238334	4	58.149
Marker3264681	4	58.317
Marker3254428	4	58.411
Marker3287597	4	58.454
Marker3263814	4	58.461
Marker3191499	4	58.504
Marker3322682	4	58.518
HSRC2634	4	58.53
Marker3252817	4	58.681
Marker3314193	4	59.039
Marker3280058	4	59.716
Marker3265971	4	60.162
Marker3255721	4	61.167
Marker3278514	4	61.433
Marker657009	4	61.641
Marker656910	4	61.798
Marker3308759	4	61.941
HSRC2637	4	61.955
Marker656923	4	62.022
Marker656940	4	62.124
Marker656924	4	62.398
Marker1066990	4	63.473
Marker3199496	4	63.551
Marker3306822	4	63.551
Marker3198229	4	63.797
Marker3220660	4	63.955
Marker3286952	4	64.2
HSRC2678	4	64.237
HSRC2682	4	64.237
Marker3210333	4	64.237
Marker3244236	4	64.237
Marker3274834	4	64.237
Marker3299583	4	64.237
Marker3203403	4	64.244
Marker3219044	4	64.244
Marker3227175	4	64.347
Marker3221611	4	64.412
Marker3280634	4	64.463
Marker3251283	4	64.475
Marker3278521	4	64.5
Marker3218204	4	64.55
Marker3258049	4	64.59
Marker3257814	4	64.674
Marker3299323	4	64.751
Marker3240559	4	64.845
Marker3190908	4	64.93
Marker3203201	4	65.207
Marker3304185	4	65.273
Marker3282951	4	65.539
Marker3257353	4	65.805
Marker3224761	4	66.138
Marker3299211	4	66.746
Marker3305474	4	66.923
Marker3307363	4	67.488
Marker639426	4	68.265
Marker3296017	4	69.826
Marker3232796	4	71.912
Marker3251056	4	72.969
Marker3318867	4	74.267
Marker3243411	4	74.683
Marker3217546	4	75.064
Marker3248571	4	77.274
Marker3222854	4	77.835
Marker3238715	4	78.002
Marker3235967	4	78.161
Marker3243624	4	78.361
HSRC2747	4	78.441
Marker3249303	4	78.559
HSRC2732	4	78.712
Marker3216595	4	78.72
Marker3229736	4	78.83
HSRC2721	4	78.856
HSRC2728	4	78.856
HSRC2744	4	78.856
Marker3272774	4	78.856
Marker3273849	4	78.856
Marker3230274	4	78.887
Marker3219985	4	78.937
Marker3306214	4	78.946
Marker3272400	4	79.05
Marker3227877	4	79.122
Marker3240557	4	79.209
Marker3321077	4	79.304
Marker3270568	4	79.361
Marker3322416	4	79.418
Marker3211933	4	79.487
Marker3259338	4	79.57
Marker3214136	4	79.626
Marker3242125	4	79.678
Marker3196006	4	79.879
Marker3308032	4	80.111
Marker3246254	4	80.228
Marker3249083	4	80.556
HSRC2756	4	80.729
Marker3313119	4	81.144
Marker3277974	4	81.416
Marker3299038	4	82.208
Marker3294796	4	83.035
Marker888188	5	0
Marker933828	5	0.882
Marker952350	5	3.358
Marker955595	5	3.882
Marker848780	5	4.682
Marker814544	5	6.47
Marker958218	5	6.991
Marker863228	5	7.365
HSRC0813	5	7.605
Marker810416	5	7.828
HSRC0806	5	7.994
Marker699677	5	8.108
Marker822486	5	8.226
Marker933946	5	8.345
Marker697166	5	8.542
Marker741443	5	8.633
Marker850542	5	8.759
HSRC0804	5	8.884
Marker903863	5	8.906
Marker790655	5	8.916
Marker791206	5	8.916
Marker931775	5	8.916
Marker943262	5	8.916
HSRC0814	5	8.952
Marker932342	5	9.372
HSRC0846	5	12.096
Marker941503	5	12.911
Marker743387	5	13.484
Marker714088	5	13.75
Marker764090	5	14.191
Marker854674	5	14.433
Marker808610	5	14.75
Marker804896	5	14.893
Marker735596	5	14.986
Marker860433	5	15.079
Marker929052	5	15.144
Marker223303	5	15.23
Marker937384	5	15.313
HSRC0845	5	15.332
HSRC0870	5	15.46
Marker698389	5	15.46
Marker741786	5	15.46
Marker788927	5	15.46
Marker876452	5	15.46
Marker893078	5	15.91
Marker689583	5	16.609
Marker757525	5	16.822
Marker854823	5	17.338
Marker871599	5	17.895
Marker695299	5	18.235
Marker950439	5	18.558
Marker752691	5	18.798
Marker937148	5	18.931
Marker907153	5	19.06
Marker891786	5	19.211
Marker734503	5	19.331
Marker851540	5	19.352
Marker782976	5	19.428
Marker920267	5	19.528
HSRC0906	5	19.646
Marker919479	5	19.691
Marker821257	5	19.743
HSRC0884	5	19.813
Marker930824	5	19.826
Marker702966	5	19.878
Marker947505	5	19.895
Marker894914	5	19.91
Marker690830	5	19.913
Marker708253	5	19.913
Marker842395	5	19.913
Marker902257	5	20.002
Marker922243	5	20.178
Marker736154	5	20.252
Marker942702	5	20.352
Marker961576	5	20.466
Marker778225	5	20.617
HSRC0923	5	20.692
Marker909976	5	20.692
Marker765866	5	20.737
Marker859630	5	20.87
Marker689855	5	21.005
Marker747054	5	21.268
Marker742558	5	21.479
Marker813670	5	21.777
Marker853102	5	21.968
Marker968482	5	22.141
Marker744738	5	22.156
Marker822857	5	22.196
Marker947468	5	22.334
Marker816798	5	22.51
Marker784258	5	22.686
Marker922697	5	22.898
HSRC0950	5	24.767
Marker746092	5	25.502
Marker848476	5	28.058
Marker758702	5	28.278
Marker941198	5	29.561
Marker905057	5	30
Marker734068	5	30.352
Marker919502	5	30.675
Marker941452	5	30.856
HSRC0958	5	31.045
Marker945822	5	31.174
Marker933954	5	31.309
Marker932824	5	31.39
Marker702448	5	31.49
HSRC0963	5	31.58
Marker893240	5	31.672
Marker840454	5	31.691
Marker948194	5	31.83
Marker763103	5	31.993
Marker898750	5	31.993
HSRC0960	5	32.015
Marker942494	5	32.015
HSRC0965	5	32.079
Marker821085	5	32.094
Marker763547	5	32.101
Marker875753	5	32.138
Marker952005	5	32.366
Marker890778	5	32.549
Marker1584869	5	32.75
Marker768183	5	32.903
Marker693879	5	32.985
Marker737255	5	33.096
Marker1115316	5	33.28
Marker649190	5	33.39
Marker1588044	5	33.447
Marker653883	5	33.532
Marker1591650	5	33.6
Marker2942529	5	33.733
Marker650773	5	33.762
Marker2183360	5	33.806
Marker1590325	5	33.844
Marker3346631	5	33.907
Marker648886	5	33.931
Marker2942539	5	33.981
Marker875908	5	34.021
Marker648505	5	34.058
Marker755280	5	34.089
Marker1586375	5	34.099
Marker1115377	5	34.116
Marker1583536	5	34.129
Marker1590392	5	34.14
Marker1590619	5	34.205
Marker1097455	5	34.21
Marker1584026	5	34.21
Marker1587119	5	34.21
Marker647390	5	34.21
Marker649009	5	34.21
Marker649355	5	34.21
Marker652765	5	34.21
Marker655010	5	34.21
Marker762260	5	34.21
Marker847633	5	34.21
Marker1582244	5	34.229
Marker2183385	5	34.229
Marker1584345	5	34.23
Marker2183523	5	34.251
Marker2942004	5	34.258
Marker1591731	5	34.259
Marker849161	5	34.3
Marker2941847	5	34.319
Marker1312937	5	34.364
Marker1152517	5	34.383
Marker3346064	5	34.407
Marker646971	5	34.424
Marker753384	5	34.443
Marker714488	5	34.493
Marker2183109	5	34.528
Marker924376	5	34.556
Marker3347154	5	34.58
Marker773814	5	34.606
Marker1590566	5	34.647
Marker3345734	5	34.677
Marker826926	5	34.696
Marker880976	5	34.73
Marker652764	5	34.803
Marker1114902	5	34.837
Marker774420	5	34.909
Marker934094	5	34.962
Marker653108	5	34.971
Marker816019	5	35.028
Marker650827	5	35.124
Marker710394	5	35.149
Marker1583749	5	35.244
Marker1097374	5	35.359
Marker1582957	5	35.389
Marker651417	5	35.454
Marker1583540	5	35.575
Marker646827	5	35.635
Marker3346175	5	35.742
HSRC1000	5	35.846
Marker739339	5	35.859
Marker3347867	5	35.956
Marker1152707	5	36.055
Marker709578	5	36.208
Marker824517	5	36.301
Marker786197	5	36.358
Marker736634	5	36.442
Marker727166	5	36.54
Marker3347763	5	36.867
Marker968365	5	37.253
Marker1563178	5	37.515
HSRC1002	5	37.615
Marker753550	5	37.907
Marker711302	5	37.987
Marker1563160	5	38.09
Marker967704	5	38.128
Marker967074	5	38.352
Marker954928	5	38.473
Marker758819	5	38.715
Marker1097722	5	39.611
Marker798154	5	40.257
Marker730491	5	42.653
Marker853249	5	48.372
Marker750139	5	52.816
Marker834092	5	55.186
Marker726998	5	56.254
Marker764494	5	59.138
Marker764234	5	59.972
Marker813881	5	60.191
HSRC1037	5	60.478
Marker705056	5	60.691
Marker762174	5	60.793
HSRC1059	5	60.99
Marker782332	5	61.079
Marker823770	5	61.197
Marker943468	5	61.197
Marker786543	5	61.278
Marker697033	5	61.501
Marker778810	5	61.61
Marker965342	5	61.809
Marker902414	5	61.825
Marker911519	5	62.124
Marker947848	5	62.389
HSRC1042	5	62.705
Marker969818	5	63.504
Marker824027	5	68.555
Marker733276	5	69.12
Marker859256	5	69.39
Marker749771	5	69.649
Marker821896	5	69.798
Marker886312	5	70.128
Marker922918	5	70.595
Marker874273	5	71.913
HSRC1099	5	73.001
Marker829193	5	73.802
Marker854482	5	74.437
Marker798894	5	74.994
Marker943473	5	75.224
Marker805828	5	75.344
Marker913311	5	75.579
Marker837551	5	76.024
Marker961463	5	76.563
HSRC1111	5	76.837
Marker710379	5	76.9
Marker856113	5	76.994
HSRC1142	5	78.509
Marker930442	5	78.732
Marker881992	5	79.083
HSRC1124	5	79.24
Marker829843	5	79.591
Marker892962	5	79.782
Marker954303	5	79.951
Marker689719	5	80.036
Marker691599	5	80.036
Marker960852	5	80.121
Marker880805	5	80.267
Marker703928	5	80.347
Marker728113	5	80.724
Marker791533	5	81.051
Marker763632	5	81.46
Marker815130	5	82.07
Marker966388	5	83.511
Marker921527	5	87.542
Marker947685	5	89.029
Marker792853	5	91.924
Marker915637	5	92.448
Marker785275	5	93.19
Marker772352	5	93.463
Marker836389	5	93.8
Marker797497	5	94.033
Marker685422	5	94.146
Marker705113	5	94.25
Marker910164	5	94.365
Marker744143	5	94.464
Marker785342	5	94.658
Marker743259	5	94.714
Marker707569	5	94.787
Marker698598	5	94.842
HSRC1215	5	94.875
Marker815109	5	94.913
Marker929194	5	94.962
Marker749455	5	94.968
Marker915385	5	95.001
Marker792341	5	95.07
Marker810040	5	95.108
Marker928786	5	95.175
Marker831613	5	95.219
Marker927891	5	95.289
Marker772003	5	95.352
Marker855389	5	95.457
Marker925416	5	95.475
Marker773233	5	95.486
Marker915100	5	95.499
HSRC1205	5	95.5
HSRC1231	5	95.5
Marker808314	5	95.5
Marker895813	5	95.5
Marker921264	5	95.5
Marker953947	5	95.555
Marker914630	5	95.585
Marker958232	5	95.709
Marker797862	5	95.821
Marker801204	5	95.931
Marker746583	5	96.026
Marker756219	5	96.135
Marker872082	5	96.139
Marker878850	5	96.148
Marker704254	5	96.15
Marker715290	5	96.194
Marker762128	5	96.194
Marker769043	5	96.194
Marker811382	5	96.194
Marker846322	5	96.194
Marker911898	5	96.194
Marker831758	5	96.242
Marker807022	5	96.343
Marker902829	5	96.388
HSRC1281	5	96.506
HSRC1258	5	96.542
Marker779949	5	96.64
Marker785541	5	96.764
Marker890126	5	96.852
Marker753908	5	97.019
Marker772852	5	97.019
Marker871749	5	97.019
HSRC1293	5	97.098
Marker723725	5	97.167
Marker959237	5	97.198
Marker757072	5	97.279
HSRC1249	5	97.325
Marker917249	5	97.427
Marker874053	5	97.447
Marker829470	5	97.545
HSRC1289	5	97.624
Marker692711	5	97.695
Marker871720	5	97.828
Marker940179	5	97.948
HSRC1253	5	98.08
Marker757282	5	98.247
Marker685311	5	98.367
Marker892350	5	98.468
Marker948952	5	98.468
Marker748110	5	98.485
Marker933152	5	98.504
Marker708382	5	98.878
Marker953444	5	99.038
Marker763750	5	99.313
Marker860323	5	99.701
Marker910387	5	100.031
HSRC1311	5	100.37
Marker830672	5	102.957
Marker878412	5	103.098
Marker955810	5	103.293
Marker903633	5	103.551
Marker684041	5	103.924
Marker844251	5	104.277
Marker691883	5	105.244
Marker912202	5	105.602
Marker882738	5	105.893
HSRC1351	5	106.155
Marker898653	5	106.239
HSRC1350	5	106.39
Marker867409	5	106.395
Marker873346	5	106.395
Marker933070	5	106.395
Marker962681	5	106.395
Marker735393	5	106.509
Marker835509	5	106.627
Marker799619	5	106.748
Marker873327	5	106.887
Marker778945	5	106.983
Marker713076	5	107.062
Marker906559	5	107.203
HSRC1333	5	107.457
HSRC1402	5	107.469
Marker698688	5	107.793
Marker925332	5	108.22
Marker853243	5	109.101
Marker757704	5	111.224
Marker953158	5	111.563
Marker873635	5	111.955
Marker745311	5	112.316
Marker920360	5	112.341
Marker950514	5	112.474
Marker806456	5	112.654
Marker815929	5	112.688
Marker836998	5	112.922
Marker965964	5	113.149
HSRC1398	5	113.316
Marker949647	5	113.404
Marker826743	5	113.417
Marker689785	5	113.657
Marker940873	5	113.898
Marker915301	5	114.14
Marker791986	5	114.43
HSRC1413	5	114.971
Marker884605	5	115.748
Marker911640	5	119.684
Marker820710	5	119.973
Marker971099	5	120.502
Marker867032	5	120.942
Marker710470	5	121.311
Marker938434	5	121.711
Marker931934	5	122.096
Marker723053	5	122.731
HSRC4449	6	0
Marker282953	6	0.378
Marker321142	6	0.744
HSRC4448	6	1.162
Marker352063	6	1.429
Marker267914	6	1.775
Marker269567	6	2.115
Marker351611	6	2.448
Marker1134320	6	2.784
HSRC4447	6	2.875
Marker363979	6	3.172
Marker272159	6	3.314
Marker329365	6	3.314
Marker266510	6	3.556
Marker348749	6	3.766
Marker364396	6	3.88
Marker335076	6	4.027
Marker303585	6	4.038
Marker361826	6	4.043
HSRC4411	6	4.48
HSRC4419	6	4.572
Marker304577	6	5.693
Marker326928	6	6.18
Marker303281	6	6.607
Marker321153	6	6.893
Marker280571	6	7.174
Marker277900	6	7.986
Marker329886	6	8.581
Marker356043	6	8.971
Marker306455	6	9.115
HSRC4422	6	9.301
Marker266308	6	9.455
HSRC4424	6	9.585
Marker290846	6	9.718
Marker342732	6	9.834
Marker361147	6	9.992
Marker312202	6	10.052
Marker325615	6	10.156
Marker264491	6	10.216
Marker321167	6	10.216
HSRC4437	6	10.217
Marker341987	6	10.224
Marker349709	6	10.261
Marker327106	6	10.278
Marker365522	6	10.483
Marker332748	6	10.543
Marker333875	6	10.647
Marker324759	6	11.101
Marker291534	6	11.42
Marker284884	6	12.579
Marker341735	6	12.939
Marker356299	6	13.296
HSRC4482	6	13.338
Marker279729	6	13.844
Marker283780	6	14.646
HSRC4492	6	14.951
Marker354194	6	16.461
Marker293055	6	16.575
Marker376697	6	17.027
Marker282582	6	18.011
Marker317823	6	20.311
Marker348764	6	20.986
HSRC4555	6	21.31
Marker334267	6	21.6
Marker299091	6	21.854
HSRC4490	6	22.224
Marker364420	6	22.456
Marker274291	6	22.574
Marker283886	6	22.679
Marker344880	6	22.744
HSRC4566	6	22.931
Marker344693	6	23.043
HSRC4560	6	23.209
Marker264773	6	23.426
Marker313425	6	23.46
Marker283228	6	23.535
Marker289734	6	23.581
Marker333596	6	23.601
Marker334519	6	23.678
Marker345042	6	23.75
Marker300707	6	23.878
Marker280416	6	24.005
Marker275522	6	24.12
Marker360392	6	24.238
Marker283493	6	24.465
Marker332185	6	24.58
HSRC4536	6	24.683
Marker316040	6	24.683
Marker343733	6	24.683
Marker360043	6	24.683
Marker376187	6	24.683
HSRC4546	6	24.706
Marker292482	6	24.821
Marker366021	6	24.931
Marker319409	6	25.073
Marker302992	6	25.159
HSRC4541	6	25.377
Marker282747	6	25.394
Marker2660515	6	25.558
HSRC4521	6	25.768
Marker279074	6	25.963
Marker312955	6	26.36
Marker355811	6	26.755
Marker356272	6	27.508
HSRC4590	6	32.326
Marker291940	6	32.681
HSRC4575	6	33.672
Marker370020	6	37.757
Marker294548	6	38.793
Marker345058	6	39.341
Marker363236	6	39.381
Marker322072	6	39.628
Marker373502	6	39.654
Marker296349	6	39.872
HSRC4604	6	40.022
Marker336623	6	40.125
Marker294179	6	40.259
Marker310071	6	40.417
HSRC4607	6	40.438
Marker322816	6	40.438
Marker285973	6	40.518
HSRC4619	6	40.782
Marker303120	6	41.074
Marker343284	6	41.592
Marker338702	6	42.214
HSRC4621	6	45.33
Marker279423	6	45.913
Marker311036	6	46.285
Marker273563	6	46.563
Marker268107	6	46.94
HSRC4625	6	47.011
Marker279347	6	47.326
Marker281431	6	48.21
Marker1924644	6	51.459
Marker2036416	6	51.92
Marker1931021	6	52.72
Marker2051882	6	53.081
Marker1916436	6	53.377
Marker2061035	6	53.846
Marker1975485	6	54.117
Marker2033954	6	54.397
Marker2055569	6	54.546
Marker1919756	6	54.611
Marker1974699	6	54.643
Marker256137	6	54.742
Marker1932366	6	54.948
Marker1966186	6	55.066
Marker1937821	6	55.189
Marker11548	6	55.44
Marker1925277	6	55.636
Marker1930695	6	55.786
Marker2030528	6	56.031
Marker2027742	6	56.621
Marker1993489	6	58.264
Marker1920245	6	59.514
Marker2010753	6	62.491
Marker1930555	6	63.161
Marker1939208	6	63.431
Marker1986999	6	63.889
Marker1947793	6	64.221
Marker1958174	6	64.432
Marker1916997	6	64.617
Marker2060451	6	64.748
Marker1937217	6	64.911
Marker1931982	6	64.957
Marker2021413	6	65.073
Marker2045137	6	65.146
Marker1942819	6	65.204
Marker1949437	6	65.307
Marker2032429	6	65.411
Marker1957655	6	65.459
Marker1987637	6	65.588
Marker2058897	6	65.652
Marker2045385	6	65.705
HSRC3351	6	65.817
Marker2053631	6	65.893
Marker2040853	6	65.942
Marker1936430	6	65.977
Marker1969930	6	66.011
Marker2040391	6	66.042
Marker1940304	6	66.047
Marker1958389	6	66.061
Marker2032178	6	66.139
Marker2012580	6	66.176
Marker2006306	6	66.288
Marker1935633	6	66.289
Marker2018122	6	66.311
Marker1957457	6	66.323
HSRC3352	6	66.324
Marker1971546	6	66.33
Marker2033164	6	66.33
HSRC3324	6	66.335
HSRC3337	6	66.335
HSRC3344	6	66.335
HSRC3347	6	66.335
HSRC3353	6	66.335
HSRC3356	6	66.335
HSRC3358	6	66.335
HSRC3361	6	66.335
HSRC3396	6	66.335
Marker1929059	6	66.335
Marker1945855	6	66.335
Marker1946918	6	66.335
Marker1957610	6	66.335
Marker1974870	6	66.335
Marker2017203	6	66.335
Marker2032649	6	66.335
Marker2055951	6	66.335
Marker2064697	6	66.335
HSRC3375	6	66.341
Marker1922100	6	66.344
Marker1937456	6	66.346
Marker1984972	6	66.359
Marker2062247	6	66.36
Marker1977914	6	66.391
HSRC3365	6	66.454
Marker2045569	6	66.552
Marker1928296	6	66.593
Marker1955796	6	66.619
Marker2031631	6	66.642
Marker1951097	6	66.657
Marker1914875	6	66.721
Marker1987975	6	66.817
Marker2057354	6	66.848
Marker2056829	6	66.919
Marker1953979	6	66.994
Marker1954558	6	67.058
Marker1994103	6	67.126
Marker2060305	6	67.206
Marker2037892	6	67.265
Marker2009074	6	67.31
Marker2008624	6	67.389
HSRC3391	6	67.486
Marker1936927	6	67.563
Marker2021625	6	67.686
Marker1988961	6	67.842
Marker1933069	6	68.054
Marker2021177	6	68.262
Marker1972867	6	68.4
Marker2031141	6	68.572
Marker2066119	6	68.794
HSRC3298	6	69.012
Marker2053624	6	69.145
HSRC3302	6	69.389
Marker2032010	6	69.991
Marker2049363	6	73.369
Marker2059596	6	74.063
Marker1993848	6	75.6
Marker1939614	6	76.192
Marker2029494	6	83.896
Marker1984660	6	84.237
Marker1946658	6	84.627
Marker1998384	6	84.63
HSRC3276	6	84.786
Marker1927173	6	84.786
Marker2026652	6	85.428
Marker1938815	6	86.676
Marker1931484	6	87.018
HSRC3275	6	87.314
Marker2051275	6	87.362
Marker1936340	6	88.009
Marker2053565	6	88.445
Marker2038037	6	88.611
Marker1925085	6	88.814
Marker2056770	6	88.923
Marker1989440	6	89.048
HSRC3249	6	89.077
Marker1932361	6	89.114
HSRC3267	6	89.256
HSRC3269	6	89.256
Marker2003225	6	89.256
Marker2051969	6	89.256
Marker2063215	6	89.256
Marker2018655	6	89.272
Marker1965534	6	89.306
Marker2000982	6	89.306
Marker1989413	6	89.311
Marker2026141	6	89.311
Marker2021157	6	89.334
Marker1967725	6	89.342
Marker1917051	6	89.344
Marker1999647	6	89.355
Marker1965229	6	89.448
Marker1995429	6	89.503
Marker2051743	6	89.555
Marker1982977	6	89.689
Marker1958011	6	89.807
Marker1924755	6	89.816
Marker2029718	6	89.906
Marker2009006	6	90.017
Marker1980677	6	90.106
Marker1980199	6	90.241
Marker1982917	6	90.44
Marker2031234	6	90.504
Marker1929602	6	90.639
Marker2000685	6	90.788
Marker1915843	6	91.113
Marker2034126	6	91.298
Marker1915874	6	91.65
Marker2031591	6	92.134
Marker2038496	6	93.124
Marker1929964	6	97.776
Marker1977903	6	101.068
Marker1960913	6	101.347
Marker1973783	6	104.024
Marker1954886	6	104.782
Marker1938092	6	105.871
HSRC3163	6	106.055
Marker2040679	6	106.113
Marker2054279	6	106.288
Marker2006486	6	106.538
Marker2044446	6	106.906
Marker2022577	6	107.35
Marker1933080	6	107.47
Marker1989625	6	107.5
Marker1922388	6	107.614
Marker2009549	6	107.734
Marker2039242	6	107.866
Marker1942529	6	110.723
Marker2049630	6	110.931
HSRC3180	6	111.093
Marker2053508	6	111.311
Marker2010164	6	111.429
Marker1923267	6	111.553
Marker2016734	6	111.641
HSRC3188	6	111.686
Marker1982287	6	111.757
Marker2036745	6	111.824
Marker2046688	6	111.839
HSRC3193	6	112.079
Marker1980619	6	112.553
Marker2024749	6	112.772
Marker1939422	6	112.917
Marker2012568	6	113.021
Marker1967250	6	113.022
Marker1993179	6	113.119
Marker1969402	6	113.291
Marker2059223	6	113.317
Marker1942476	6	113.32
Marker1959610	6	113.32
Marker1975973	6	113.32
Marker1983396	6	113.32
Marker1994476	6	113.32
Marker2019287	6	113.32
Marker2052990	6	113.32
Marker2004290	6	113.324
HSRC3198	6	113.337
HSRC3203	6	113.383
Marker2056838	6	113.531
Marker2063324	6	113.621
Marker2056120	6	113.655
HSRC3189	6	113.816
HSRC3200	6	113.899
Marker2001826	6	113.97
Marker2019543	6	114.095
Marker2044379	6	114.293
Marker2047984	6	114.463
Marker1928348	6	114.648
Marker1979984	6	115.366
Marker2019812	6	115.77
Marker2041465	6	116.313
Marker2521980	7	0
Marker2431311	7	0.762
Marker2610459	7	1.302
Marker2457647	7	1.692
Marker2645455	7	2.053
Marker2691764	7	2.107
Marker2604109	7	2.108
HSRC2103	7	2.137
Marker2702750	7	2.137
Marker2407328	7	2.419
Marker2570654	7	2.574
Marker2410497	7	2.726
Marker2632128	7	2.874
HSRC2106	7	2.893
Marker2628718	7	2.893
Marker2666080	7	2.894
Marker2669308	7	3.033
Marker2574932	7	3.202
Marker2596946	7	3.494
Marker2472448	7	4.163
HSRC2110	7	4.388
Marker2542929	7	4.388
Marker2553395	7	4.48
Marker2497744	7	4.693
Marker2616592	7	5.102
Marker2556206	7	5.356
Marker2578247	7	13.011
Marker2579915	7	13.623
Marker2612439	7	22.765
Marker2501417	7	24.68
HSRC2127	7	27.163
Marker2412999	7	27.688
Marker2618227	7	27.993
Marker2466363	7	28.426
HSRC2155	7	28.818
Marker2483488	7	29.044
Marker2622427	7	29.404
Marker2446965	7	29.62
Marker2460433	7	29.817
Marker2563055	7	29.898
Marker2469787	7	30.029
Marker2467030	7	30.137
Marker2694378	7	30.299
Marker2404489	7	30.39
Marker2516404	7	30.456
Marker2554838	7	30.771
Marker2583121	7	30.831
Marker2633193	7	30.859
Marker2543796	7	30.945
Marker2506116	7	31.027
Marker2669406	7	31.092
Marker2633214	7	31.203
Marker2409740	7	31.311
[truncated: 1,644 more rows]
