# Supplementary material for: QTL analysis of traits related to seed size and shape in sesame (Sesamum indicum L.)
Source: PLoS One. 2023 Nov 2;18(11):e0293155. doi: 10.1371/journal.pone.0293155 (PMC10621824; doi:10.1371/journal.pone.0293155)
Supplement: S2 Table — (XLSX) [file pone.0293155.s007.XLSX]

## Sheet: Supplementary Table 2
Table S2 Detailed information on the genetic map of the F2 population
Marker	Linkage Group	Position
HSRC2869	1	0
HSRC2888	1	11.802
HSRC2909	1	24.12
HSRC2923	1	25.56
HSRC2927	1	25.568
HSRC3005	1	37.409
HSRC3038	1	41.861
HSRC3096	1	43.155
HSRC3107	1	64.656
HSRC3135	1	74.159
HSRC1578	2	0
HSRC1605	2	31.165
HSRC1678	2	35.231
HSRC1707	2	47.305
HSRC0009	3	0
HSRC0020	3	3.436
HSRC0046	3	11.399
HSRC0071	3	20.018
HSRC0158	3	37.115
HSRC0210	3	48.348
HSRC0218	3	49.087
HSRC0222	3	50.319
HSRC0233	3	50.676
HSRC0290	3	74.11
HSRC0311	3	82.217
HSRC0357	3	90.508
HSRC0378	3	102.906
HSRC0382	3	105.327
HSRC0386	3	113.33
HSRC2576	4	0
HSRC2625	4	12.696
HSRC2618	4	13.525
HSRC2637	4	17.929
HSRC2682	4	22.555
HSRC2747	4	43.831
HSRC2756	4	44.19
HSRC0813	5	0
HSRC0846	5	7.462
HSRC0884	5	10.496
HSRC0950	5	13.878
HSRC0958	5	21.364
HSRC1000	5	24.728
HSRC1042	5	68.251
HSRC1059	5	70.117
HSRC1099	5	78.351
HSRC1142	5	82.585
HSRC1215	5	97.477
HSRC1263	5	98.622
HSRC1311	5	102.932
HSRC1351	5	108.742
HSRC1402	5	108.742
HSRC1398	5	114.823
HSRC4449	6	0
HSRC4419	6	6.24
HSRC4424	6	9.779
HSRC4482	6	13.504
HSRC4490	6	24.318
HSRC4546	6	24.347
HSRC4575	6	24.956
HSRC4590	6	34.832
HSRC4607	6	54.706
HSRC4625	6	59.177
HSRC3391	6	79.97
HSRC3302	6	84.006
HSRC3275	6	97.81
HSRC3267	6	101.756
HSRC3163	6	122.881
HSRC3180	6	127.286
HSRC3203	6	127.642
HSRC2106	7	0
HSRC2110	7	1.771
HSRC2155	7	20.947
HSRC2189	7	22.207
HSRC2216	7	27.045
HSRC2266	7	39.71
HSRC2308	7	53.331
HSRC2327	7	54.781
HSRC2334	7	59.248
HSRC2347	7	60.171
HSRC2350	7	63.505
HSRC0534	7	74.237
HSRC2041	7	88.42
HSRC2439	7	92.042
HSRC2447	7	102.337
HSRC2467	7	110.594
HSRC4018	8	0
HSRC3893	8	1.782
HSRC3900	8	13.811
HSRC3916	8	24.029
HSRC3907	8	28.231
HSRC3895	8	34.12
HSRC3844	8	42.312
HSRC3825	8	50.276
HSRC3799	8	51.472
HSRC3770	8	55.945
HSRC3750	8	65.357
HSRC3736	8	86.73
HSRC3698	8	93.26
HSRC1791	9	0
HSRC1767	9	3.38
HSRC1855	9	16.666
HSRC1890	9	34.719
HSRC1925	9	50.39
HSRC2067	9	51.093
HSRC1978	9	52.104
HSRC1988	9	54.537
HSRC2029	9	65.113
HSRC2037	9	67.719
HSRC2071	9	75.568
HSRC2095	9	83.519
HSRC4257	10	0
HSRC4249	10	0.176
HSRC4292	10	0.183
HSRC4254	10	0.656
HSRC4288	10	2.025
HSRC4199	10	19.938
HSRC4171	10	20.914
HSRC4186	10	21.119
HSRC4166	10	23.063
HSRC4163	10	24.096
HSRC4148	10	25.565
HSRC4345	10	31.363
HSRC4398	10	38.393
HSRC4330	10	53.776
HSRC2024	10	72.328
HSRC2005	10	81.077
HSRC3455	11	0
HSRC3434	11	12.454
HSRC3459	11	13.235
HSRC3440	11	14.435
HSRC3493	11	23.468
HSRC3498	11	28.942
HSRC3538	11	32.434
HSRC3571	11	33.797
HSRC3672	11	39.117
HSRC3647	11	58.117
HSRC3649	11	60.501
HSRC4695	12	0
HSRC4653	12	8.816
HSRC4649	12	15.368
HSRC4643	12	21.388
HSRC2492	12	47.444
HSRC4029	12	52.134
HSRC4044	12	57.585
HSRC4080	12	65.855
HSRC4099	12	67.478
HSRC4126	12	78.847
HSRC4138	12	81.296
HSRC0778	13	0
HSRC0751	13	18.386
HSRC0708	13	23.667
HSRC0683	13	30.142
HSRC0677	13	31.717
HSRC0639	13	42.926
HSRC0622	13	46.307
HSRC0614	13	47.547
HSRC0595	13	57.032
HSRC0585	13	59.966
HSRC0580	13	64.77
HSRC0548	13	68.458
HSRC0480	13	92.027
HSRC0456	13	102.786
HSRC2751	14	0
HSRC2753	14	0.02
HSRC2777	14	3.754
HSRC2792	14	9.493
