# Supplementary material for: QTL analysis of traits related to seed size and shape in sesame (Sesamum indicum L.)
Source: PLoS One. 2023 Nov 2;18(11):e0293155. doi: 10.1371/journal.pone.0293155 (PMC10621824; doi:10.1371/journal.pone.0293155)
Supplement: S3 Table — (XLSX) [file pone.0293155.s008.XLSX]

## Sheet: Supplementary Table 3
Table S3 Analysis of the broad-sense of heritability for three seed size and shape traits in the BC1 population
Trait	Source	DF	SS	MS	F value	P	h2
SL	G	149	7.931	0.053	5.766	< 0.001	0.83
	E	2	2.956	1.478	160.103	< 0.001
	G×E	298	2.598	0.009	0.945	0.703
	Error	450	4.154	0.009
SW	G	149	1.608	0.011	3.255	< 0.001	0.727
	E	2	1.113	0.557	167.866	< 0.001
	G×E	298	0.763	0.003	0.772	0.992
	Error	450	1.492	0.003
L/W	G	149	1.218	0.008	7.016	< 0.001	0.875
	E	2	0.019	0.009	8.114	< 0.001
	G×E	298	0.35	0.001	1.008	0.466
	Error	450	0.524	0.001
Note: SL, seed length; SW, seed width; L/W, length to width ratio; SD, standard deviation; CV, coefficient of variation; h2, the broad-sense heritability,
