# Supplementary material for: QTL analysis of traits related to seed size and shape in sesame (Sesamum indicum L.)
Source: PLoS One. 2023 Nov 2;18(11):e0293155. doi: 10.1371/journal.pone.0293155 (PMC10621824; doi:10.1371/journal.pone.0293155)
Supplement: S4 Table — (XLSX) [file pone.0293155.s009.XLSX]

## Sheet: Supplementary Table 4
Table S4 Phenotypic correlation coefficients between the seed size and shape traits in the two populations
Population	Environment	Trait	SW	L/W
F2	2019SY	SL	0.87***	0.42***
		SW		-0.086
	2020SY	SL	0.86***	0.47***
		SW		-0.05
BC1	2018LH	SL	0.81***	0.45***
		SW		-0.16*
	2018NY	SL	0.80***	0.58***
		SW		-0.02
	2018PY	SL	0.76***	0.60***
		SW		-0.07
*, **, and *** mean significant at P < 0.05, P < 0.01 and P < 0.001, respectively
