# Supplementary material for: QTL analysis of traits related to seed size and shape in sesame (Sesamum indicum L.)
Source: PLoS One. 2023 Nov 2;18(11):e0293155. doi: 10.1371/journal.pone.0293155 (PMC10621824; doi:10.1371/journal.pone.0293155)
Supplement: S5 Table — (XLSX) [file pone.0293155.s010.XLSX]

## Sheet: Supplementary Table 5
Table S5 QTLs for seed size and shape traits identified in the F2 population
Trait	QTL	LG	Flanking Markers	LOD score	PVE(%)	Additive effect	Environment
SL	qSL-LG3-F2	LG3	HSRC0311–HSRC0357	5.814	13.2668	0.061	2019SY
		LG3	HSRC0311–HSRC0357	4.8188	11.0546	0.0589	2020SY
	qSL-LG5-F2	LG5	HSRC1402–HSRC1398	3.3388	7.1665	0.0486	2019SY
		LG5	HSRC1402–HSRC1398	3.4574	7.4683	0.0539	2020SY
	qSL-LG6-F2	LG6	HSRC4482–HSRC4424	3.3215	6.2639	-0.0342	2019SY
	qSL-LG10-F2	LG10	HSRC4186–HSRC4288	7.7652	20.9389	0.0774	2020SY
	qSL-LG13-F2	LG13	HSRC0639–HSRC0677	4.4893	10.4227	0.0533	2019SY
		LG13	HSRC0677–HSRC0683	3.1417	6.8409	0.0453	2020SY
SW	qSW-LG3-F2	LG3	HSRC0357–HSRC0378	6.6106	16.3521	0.039	2020SY
		LG3	HSRC0357–HSRC0378	6.7881	14.8756	0.0455	2019SY
	qSW-LG5-F2	LG5	HSRC1402–HSRC1398	2.695	4.7223	0.0176	2019SY
		LG5	HSRC1402–HSRC1398	4.6537	9.1392	0.0263	2020SY
	qSW-LG9-F2	LG9	HSRC1890–HSRC1855	2.58	6.2191	-0.0172	2020SY
	qSW-LG10-F2	LG10	HSRC4166–HSRC4199	9.9184	21.3674	0.0417	2020SY
L/W	qLW-LG6-F2	LG6	HSRC3275–HSRC3302	7.6583	21.6418	0.0267	2020SY
		LG6	HSRC3302–HSRC3391	4.9583	9.8795	0.0224	2019SY
	qLW-LG7-F2	LG7	HSRC2347–HSRC2350	3.6248	12.7358	0.0317	2019SY
	qLW-LG10-F2	LG10	HSRC2024–HSRC4330	2.6638	6.7065	-0.0156	2020SY
	qLW-LG11-F2	LG11	HSRC3649–HSRC3672	3.8522	11.5443	0.0185	2020SY
