# Supplementary material for: QTL analysis of traits related to seed size and shape in sesame (Sesamum indicum L.)
Source: PLoS One. 2023 Nov 2;18(11):e0293155. doi: 10.1371/journal.pone.0293155 (PMC10621824; doi:10.1371/journal.pone.0293155)
Supplement: S6 Table — (XLSX) [file pone.0293155.s011.XLSX]

## Sheet: Supplementary Table 6
Table S6 The co-localized loci identified in the two populations
Co-localized loci	Trait	QTL	Linkage group	Flanking Markers	Chromosome	Physical position (Mb)	Environment
locus1-1	SL	qSL-LG3-1	LG3	Marker83756–Marker113316	chr1	9.48–9.50	2018PY
	SW	qSW-LG3-1	LG3	Marker83756–Marker113316	chr1	9.48–9.50	2018PY
locus1-2	SL	qSL-LG3-F2	LG3	HSRC0311–HSRC0357	chr1	14.82–16.59	2019SY, 2020SY
	L/W	qLW-LG3	LG3	Marker43296–Marker210709	chr1	14.91–14.91	2018PY
locus1-3	SL	qSL-LG3-2	LG3	HSRC0378–Marker55215	chr1	18.35–18.67	2018NY, 2018PY, 2018LH
	SW	qSW-LG3-F2	LG3	HSRC0357–HSRC0378	chr1	16.59–18.35	2019SY, 2020SY
	SW	qSW-LG3-2	LG3	HSRC0382–Marker93889	chr1	18.42–18.48	2018LH
locus2-1	SL	qSL-LG13	LG13	Marker1452916–Marker1417949	chr2	16.66–17.25	2018PY, 2018NY
	L/W	qLW-LG13	LG13	Marker1554691–Marker1366199	chr2	17.22–17.39	2018PY
locus3-1	SL	qSL-LG5	LG5	Marker915637–Marker763750	chr3	19.44–21.26	2018NY, 2018PY, 2018LH
	SW	qSW-LG5	LG5	Marker836389–Marker797497	chr3	19.49–20.65	2018LH
	L/W	qLW-LG5-3	LG5	Marker940179–Marker685311	chr3	20.52–21.23	2018NY, 2018PY
locus3-2	SL	qSL-LG5-F2	LG5	HSRC1402–HSRC1398	chr3	22.50–23.61	2019SY, 2020SY
	SW	qSW-LG5-F2	LG5	HSRC1402–HSRC1398	chr3	22.50–23.61	2019SY, 2020SY
locus4-1	SL	qSL-LG8	LG8	Marker1772459–Marker1759630	chr4	17.5–17.68	2018NY
	SW	qSW-LG8	LG8	Marker1759630–HSRC3916	chr4	17.49–17.50	2018PY, 2018NY
locus6-1	L/W	qLW-LG7-1	LG7	Marker2501417–HSRC2127	chr6	22.91–22.56	2018LH
	SW	qSW-LG7-1	LG7	Marker2501417–HSRC2127	chr6	22.91–22.56	2018PY
locus6-2	L/W	qLW-LG7-2	LG7	HSRC2216–Marker2675760	chr6	20.45–20.59	2018NY
	SW	qSW-LG7-2	LG7	Marker2617027–Marker2485692	chr6	20.67–21.23	2018NY
locus7-1	SL	qSL-LG4	LG4	Marker3297566–Marker3261588	chr7	5.62–5.92	2018NY
	SW	qSW-LG4	LG4	Marker3297566–Marker3261588	chr7	5.62–5.92	2018NY
locus9-1	SL	qSL-LG6-2	LG6	Marker1958174–Marker1916997	chr9	6.00–7.77	2018NY, 2018PY, 2018LH
	L/W	qLW-LG6-F2	LG6	HSRC3275–HSRC3391	chr9	4.50–7.65	2019SY, 2020SY
	L/W	qLW-LG6	LG6	Marker2066119–HSRC3298	chr9	6.01–7.65	2018NY, 2018PY, 2018LH
locus13-1	SW	qSW-LG10-2	LG10	Marker3048400–Marker1272663	chr13	2.54–4.62	2018PY
	L/W	qLW-LG10-F2	LG10	HSRC2024–HSRC4330	chr13	2.72–6.73	2020SY
locus13-2	SL	qSL-LG10-F2	LG10	HSRC4186–HSRC4288	chr13	11.63–15.16	2020SY
	SL	qSL-LG10-1	LG10	Marker1051746–Marker1022441	chr13	14.81–14.82	2018PY
	SW	qSW-LG10-F2	LG10	HSRC4166–HSRC4199	chr13	10.82–11.81	2020SY
	L/W	qLW-LG10	LG10	Marker1022441–Marker1042635	chr13	14.82–14.87	2018PY
