# Supplementary material for: QTL analysis of traits related to seed size and shape in sesame (Sesamum indicum L.)
Source: PLoS One. 2023 Nov 2;18(11):e0293155. doi: 10.1371/journal.pone.0293155 (PMC10621824; doi:10.1371/journal.pone.0293155)
Supplement: S7 Table — (XLSX) [file pone.0293155.s012.XLSX]

## Sheet: Supplementary Table 7
Table S7 The 872 candidate genes identified in three important co-localized QTL regions in sesame
Candidate gene	Chromosome	Start	End	Annotated function
SIN_1008260	chr1	16578471	16602334	uncharacterized protein LOC105168396
SIN_1008259	chr1	16603006	16605413	beta-hexosaminidase 2 isoform X1
SIN_1008258	chr1	16609632	16611408	uncharacterized protein LOC105168414
SIN_1008257	chr1	16613921	16616542	protein UPSTREAM OF FLC isoform X3
SIN_1008256	chr1	16616936	16619641	uncharacterized protein LOC105168452
SIN_1008255	chr1	16621162	16627249	serine/threonine-protein phosphatase PP2A-4 catalytic subunit isoform X1
SIN_1008254	chr1	16627726	16634703	major facilitator superfamily domain-containing protein 12-like
SIN_1008253	chr1	16637136	16640570	GTP-binding protein BRASSINAZOLE INSENSITIVE PALE GREEN 2, chloroplastic
SIN_1008252	chr1	16641639	16644155	uncharacterized protein LOC110011773
SIN_1008251	chr1	16646154	16647829	protein YLS3 isoform X1
SIN_1008250	chr1	16652608	16654452	uncharacterized protein LOC105168494
SIN_1008249	chr1	16656758	16657177	uncharacterized protein LOC105168504
SIN_1008248	chr1	16659014	16659895	E3 ubiquitin-protein ligase RDUF2-like
SIN_1008247	chr1	16663031	16663333	hypothetical protein CDL12_21573 [Handroanthus impetiginosus]
SIN_1008246	chr1	16669892	16670173	uncharacterized protein LOC105169998, partial
SIN_1008245	chr1	16674117	16674590	VQ motif-containing protein 17-like
SIN_1008244	chr1	16678178	16680965	GTP 3',8-cyclase, mitochondrial isoform X2
SIN_1008243	chr1	16684603	16692587	hypothetical protein DCAR_029593 [Daucus carota subsp. sativus]
SIN_1008242	chr1	16704895	16722017	callose synthase 1
SIN_1008241	chr1	16722929	16723871	uncharacterized protein LOC105168571
SIN_1008240	chr1	16725058	16725792	uncharacterized protein LOC105170014
SIN_1008239	chr1	16728048	16729700	uncharacterized protein LOC105170022
SIN_1008238	chr1	16730711	16731613	uncharacterized protein LOC105168581
SIN_1008237	chr1	16733125	16734665	uncharacterized protein LOC105168590
SIN_1008236	chr1	16736723	16737742	uncharacterized protein LOC105170032
SIN_1008235	chr1	16739820	16741820	uncharacterized protein LOC105168601
SIN_1008234	chr1	16750085	16752467	homeobox-leucine zipper protein HOX11-like isoform X1
SIN_1008233	chr1	16760238	16761543	zinc finger CCCH domain-containing protein 14 isoform X2
SIN_1008232	chr1	16762567	16763560	putative ripening-related protein 1
SIN_1008231	chr1	16763710	16764273	putative ripening-related protein 1
SIN_1008230	chr1	16765110	16773022	zeaxanthin epoxidase, chloroplastic isoform X1
SIN_1008229	chr1	16774979	16777862	zeaxanthin epoxidase, chloroplastic
SIN_1008228	chr1	16782800	16785872	protein EMSY-LIKE 3 isoform X2
SIN_1008227	chr1	16789102	16791528	G-type lectin S-receptor-like serine/threonine-protein kinase LECRK4
SIN_1008226	chr1	16793500	16795920	G-type lectin S-receptor-like serine/threonine-protein kinase LECRK3 isoform X1
SIN_1008225	chr1	16798153	16801456	AP2-associated protein kinase 1 isoform X1
SIN_1008224	chr1	16815685	16818989	uncharacterized protein At1g04910
SIN_1008223	chr1	16820262	16823479	uncharacterized protein LOC105168741 isoform X1
SIN_1008222	chr1	16827211	16827656	--
SIN_1008221	chr1	16828964	16829453	--
SIN_1008220	chr1	16831407	16832998	30S ribosomal protein 2, chloroplastic
SIN_1008219	chr1	16835914	16838420	FT-interacting protein 1-like
SIN_1008218	chr1	16840737	16856804	DNA-directed RNA polymerase I subunit 2
SIN_1008217	chr1	16857572	16859053	polygalacturonase inhibitor-like
SIN_1008216	chr1	16859734	16868007	chaperone protein dnaJ GFA2, mitochondrial
SIN_1008215	chr1	16868560	16874932	cell division control protein 2 homolog
SIN_1008214	chr1	16876496	16891767	clustered mitochondria protein
SIN_1008213	chr1	16894820	16897386	DNA damage-repair/toleration protein DRT100-like
SIN_1008212	chr1	16898039	16905643	pathogenesis-related protein 5-like
SIN_1008211	chr1	16906432	16912691	transcription factor bHLH130
SIN_1008210	chr1	16921176	16929362	LOW QUALITY PROTEIN: SURP and G-patch domain-containing protein 1-like protein
SIN_1008209	chr1	16932054	16934509	DNA damage-repair/toleration protein DRT100
SIN_1008208	chr1	16935760	16939304	protein gamma response 1 isoform X2
SIN_1008207	chr1	16941061	16942499	60S ribosomal protein L31
SIN_1008206	chr1	16944232	16951381	uncharacterized protein At5g08430
SIN_1008205	chr1	16952544	16953056	zinc finger A20 and AN1 domain-containing stress-associated protein 5-like
SIN_1008204	chr1	16957079	16961815	zinc finger A20 and AN1 domain-containing stress-associated protein 8-like isoform X1
SIN_1008203	chr1	16964616	16973303	uncharacterized protein LOC105168940
SIN_1008202	chr1	16988400	16989142	--
SIN_1008201	chr1	16991050	16991543	--
SIN_1008200	chr1	16993561	16993945	--
SIN_1008199	chr1	17004005	17004166	--
SIN_1008198	chr1	17008956	17009558	--
SIN_1008197	chr1	17013114	17013317	--
SIN_1008196	chr1	17017806	17019276	E3 ubiquitin-protein ligase makorin
SIN_1008195	chr1	17021519	17022252	LOW QUALITY PROTEIN: thylakoid lumenal 19 kDa protein, chloroplastic
SIN_1008194	chr1	17028767	17031688	glucan endo-1,3-beta-glucosidase 4-like
SIN_1008193	chr1	17034510	17038251	zinc finger protein WIP2-like
SIN_1008192	chr1	17054393	17059376	E3 ubiquitin ligase BIG BROTHER
SIN_1008191	chr1	17060839	17062291	uncharacterized protein LOC105169035 isoform X1
SIN_1008190	chr1	17064807	17066170	uncharacterized protein LOC110012188
SIN_1008189	chr1	17068198	17069281	hypothetical protein F511_07671
SIN_1008188	chr1	17072019	17082699	telomerase reverse transcriptase isoform X1
SIN_1008187	chr1	17084276	17085292	dirigent protein 22-like
SIN_1008186	chr1	17086483	17091858	ATP synthase subunit O, mitochondrial-like
SIN_1008185	chr1	17096222	17099081	transcription factor MYB26
SIN_1008184	chr1	17102494	17103036	uncharacterized protein LOC105169070
SIN_1008183	chr1	17116993	17119902	protein DETOXIFICATION 43
SIN_1008182	chr1	17121364	17125956	zinc finger CCCH domain-containing protein 30-like
SIN_1008181	chr1	17130078	17134697	ras-related protein RABC1
SIN_1008180	chr1	17135470	17145575	cellulose synthase A catalytic subunit 3
SIN_1008179	chr1	17170078	17170429	--
SIN_1008178	chr1	17171833	17185786	lariat debranching enzyme
SIN_1008177	chr1	17187315	17187961	probable cytokinin riboside 5'-monophosphate phosphoribohydrolase LOGL10
SIN_1008176	chr1	17189983	17195320	uncharacterized protein LOC105169159 isoform X1
SIN_1008175	chr1	17200733	17209685	uncharacterized protein LOC105169179 isoform X1
SIN_1008174	chr1	17215201	17225122	uncharacterized protein LOC105169196
SIN_1008173	chr1	17226370	17230060	peptidyl-prolyl cis-trans isomerase FKBP42
SIN_1008172	chr1	17230941	17231306	hypothetical protein CDL12_18861
SIN_1008171	chr1	17233254	17234977	geraniol 8-hydroxylase-like
SIN_1008170	chr1	17236980	17241190	sugar transporter ERD6-like 5
SIN_1008169	chr1	17243058	17244513	uncharacterized protein LOC105169226
SIN_1008168	chr1	17248057	17254733	protein OBERON 4
SIN_1008167	chr1	17261310	17261624	--
SIN_1008166	chr1	17264241	17270957	DNA topoisomerase 2 isoform X1
SIN_1008165	chr1	17272561	17273067	ferredoxin-thioredoxin reductase, variable chain-like
SIN_1008164	chr1	17275514	17276569	UPF0481 protein At3g47200-like
SIN_1008163	chr1	17278216	17281641	putative disease resistance protein RGA1
SIN_1008162	chr1	17284590	17286455	uncharacterized protein LOC105169285
SIN_1008161	chr1	17288363	17290695	cytochrome b5 domain-containing protein RLF-like isoform X2
SIN_1008160	chr1	17295105	17299936	cycloartenol-C-24-methyltransferase
SIN_1008159	chr1	17302096	17302308	--
SIN_1008158	chr1	17308311	17313328	polyamine oxidase 1
SIN_1008157	chr1	17315640	17315994	--
SIN_1008156	chr1	17317720	17322035	monothiol glutaredoxin-S15, mitochondrial
SIN_1008155	chr1	17324838	17342735	alpha-N-acetylglucosaminidase isoform X2
SIN_1008154	chr1	17347279	17351906	tetraketide alpha-pyrone reductase 1
SIN_1008153	chr1	17353449	17357655	uncharacterized protein LOC105169335
SIN_1008152	chr1	17358774	17360672	RNA polymerase sigma factor sigD, chloroplastic isoform X1
SIN_1008151	chr1	17362274	17377275	structural maintenance of chromosomes protein 5
SIN_1008150	chr1	17379334	17383927	50S ribosomal protein L1, chloroplastic
SIN_1008149	chr1	17391422	17395453	putative disease resistance protein At3g14460
SIN_1008148	chr1	17398952	17412507	putative disease resistance protein At3g14460
SIN_1008147	chr1	17418712	17421189	protein PNS1
SIN_1008146	chr1	17422926	17425438	N-terminal acetyltransferase A complex catalytic subunit NAA10-like
SIN_1008145	chr1	17427855	17429581	uncharacterized protein LOC105164219
SIN_1008144	chr1	17431886	17434172	serine/threonine-protein kinase-like protein At3g51990
SIN_1008143	chr1	17436968	17451803	protein transport protein SEC31 homolog B
SIN_1008142	chr1	17453648	17454807	uncharacterized protein LOC105169439
SIN_1008141	chr1	17455851	17456012	uncharacterized protein LOC105169439
SIN_1008140	chr1	17457456	17460883	probable glycerol-3-phosphate dehydrogenase [NAD(+)] 1, cytosolic
SIN_1008139	chr1	17463868	17464425	glutamic acid-rich protein-like
SIN_1008138	chr1	17469489	17471730	cytokinin dehydrogenase 6 isoform X1
SIN_1008137	chr1	17473992	17474937	--
SIN_1008136	chr1	17486114	17487536	--
SIN_1008135	chr1	17488483	17490785	protein IQ-DOMAIN 14 isoform X2
SIN_1008134	chr1	17492672	17493940	LOW QUALITY PROTEIN: geranylgeranyl diphosphate reductase, chloroplastic-like
SIN_1008133	chr1	17498917	17499996	uncharacterized protein LOC105169482 isoform X1
SIN_1008132	chr1	17501985	17509612	glycosyltransferase-like KOBITO 1
SIN_1008131	chr1	17513933	17518232	protein JINGUBANG-like
SIN_1008130	chr1	17524204	17527519	probable receptor-like serine/threonine-protein kinase At5g57670
SIN_1008129	chr1	17529247	17530047	hypothetical protein CDL12_18013
SIN_1008128	chr1	17530964	17543187	protein CHROMATIN REMODELING 24
SIN_1008127	chr1	17547716	17551920	probable folate-biopterin transporter 7
SIN_1008126	chr1	17552108	17552620	uncharacterized protein LOC105170156
SIN_1008125	chr1	17552749	17554633	protein trichome birefringence-like 38
SIN_1008124	chr1	17556972	17558610	uncharacterized protein LOC105169544
SIN_1008123	chr1	17559201	17565312	uncharacterized protein LOC105169554
SIN_1008122	chr1	17566177	17566737	pectinesterase inhibitor-like
SIN_1008121	chr1	17594595	17597223	mitochondrial intermembrane space import and assembly protein 40 homolog isoform X1
SIN_1008120	chr1	17598717	17601336	U-box domain-containing protein 44-like
SIN_1008119	chr1	17603468	17609469	CSC1-like protein At3g54510 isoform X1
SIN_1008118	chr1	17610526	17613475	annexin D3
SIN_1008117	chr1	17615549	17618122	annexin D4
SIN_1008116	chr1	17618848	17620681	annexin-like protein RJ4
SIN_1008115	chr1	17632727	17633374	protein LNK2 isoform X2
SIN_1008114	chr1	17637602	17641716	protein LNK2 isoform X3
SIN_1008113	chr1	17643401	17648856	kinesin-like protein KIN-1 isoform X1
SIN_1008112	chr1	17650325	17651884	DNA-directed RNA polymerase V subunit 5C
SIN_1008111	chr1	17654095	17660640	translation initiation factor eIF-2B subunit beta
SIN_1008110	chr1	17662290	17666555	uridine 5'-monophosphate synthase isoform X1
SIN_1008109	chr1	17670370	17674318	probable ADP-ribosylation factor GTPase-activating protein AGD11 isoform X2
SIN_1008108	chr1	17675939	17677827	glutaredoxin domain-containing cysteine-rich protein 1-like
SIN_1008107	chr1	17681168	17683198	protein SENSITIVITY TO RED LIGHT REDUCED 1-like isoform X1
SIN_1008106	chr1	17685954	17686649	--
SIN_1008105	chr1	17687545	17692874	hypothetical protein DCAR_031832 [Daucus carota subsp. sativus]
SIN_1008104	chr1	17694309	17697984	flowering time control protein FY isoform X1
SIN_1008103	chr1	17699564	17700411	two-component response regulator ORR9
SIN_1008102	chr1	17702698	17712238	F-box protein At3g54460 isoform X2
SIN_1008101	chr1	17712625	17715032	LOW QUALITY PROTEIN: protein NRT1/ PTR FAMILY 5.4-like
SIN_1008100	chr1	17724364	17728689	DNA-directed RNA polymerase V subunit 1
SIN_1008099	chr1	17730083	17741666	DNA-directed RNA polymerase V subunit 1
SIN_1008098	chr1	17744996	17756191	uncharacterized protein LOC105169806
SIN_1008097	chr1	17757348	17764863	uncharacterized protein LOC105169824 isoform X2
SIN_1008096	chr1	17766403	17772502	phosphatidylinositol 4-phosphate 5-kinase 6 isoform X1
SIN_1008095	chr1	17775237	17777605	hydroxyproline O-arabinosyltransferase 3-like
SIN_1008094	chr1	17780772	17783124	aspartyl protease AED3-like
SIN_1008093	chr1	17784533	17786917	aspartyl protease AED3
SIN_1008092	chr1	17790256	17792647	trihelix transcription factor ASIL2
SIN_1008091	chr1	17793628	17794992	U-box domain-containing protein 11
SIN_1008090	chr1	17796761	17799718	uncharacterized protein LOC105170202
SIN_1008089	chr1	17803792	17804974	uncharacterized protein LOC105170202
SIN_1008088	chr1	17805883	17809134	uncharacterized protein LOC105170202
SIN_1008087	chr1	17810545	17810946	uncharacterized protein LOC105170202
SIN_1008086	chr1	17816794	17826649	dol-P-Man:Man(7)GlcNAc(2)-PP-Dol alpha-1,6-mannosyltransferase isoform X2
SIN_1000776	chr1	17850439	17854670	RGG repeats nuclear RNA binding protein A-like
SIN_1000777	chr1	17858195	17859895	protein DOWNY MILDEW RESISTANCE 6
SIN_1000778	chr1	17863343	17864641	mavicyanin-like
SIN_1000779	chr1	17866344	17869899	uncharacterized protein LOC105179895
SIN_1000780	chr1	17874941	17878766	hypothetical protein TanjilG_03575 [Lupinus angustifolius]
SIN_1000781	chr1	17885312	17890009	hypothetical protein BC332_25671 [Capsicum chinense]
SIN_1000782	chr1	17891234	17893964	nucleoside diphosphate kinase B-like, partial [Olea europaea var. sylvestris]
SIN_1000783	chr1	17894179	17898626	pentatricopeptide repeat-containing protein At1g11290, chloroplastic
SIN_1000784	chr1	17899577	17910106	FBD-associated F-box protein At4g13985-like
SIN_1000785	chr1	17917772	17919234	probable WRKY transcription factor 12
SIN_1000786	chr1	17923549	17923938	uncharacterized protein LOC105179903
SIN_1000787	chr1	17924382	17924672	--
SIN_1000788	chr1	17930639	17932305	--
SIN_1013867	chr1	17949559	17952189	uncharacterized protein LOC105175558 isoform X2
SIN_1013868	chr1	17956504	17979730	glycine--tRNA ligase, chloroplastic/mitochondrial 2 isoform X2
SIN_1013869	chr1	17982363	17987792	E3 ubiquitin-protein ligase RNF25 isoform X2
SIN_1013870	chr1	17998185	17999889	phospholipase A(1) DAD1, chloroplastic-like
SIN_1013871	chr1	18013092	18014708	phospholipase A(1) DAD1, chloroplastic-like [Olea europaea var. sylvestris]
SIN_1013872	chr1	18016805	18043023	serine/threonine-protein kinase D6PKL1
SIN_1013873	chr1	18051047	18056541	COP9 signalosome complex subunit 7 isoform X4
SIN_1013874	chr1	18058351	18058695	non-specific lipid-transfer protein A-like
SIN_1013875	chr1	18060550	18061120	non-specific lipid-transfer protein A-like
SIN_1013876	chr1	18062002	18062637	ethylene-responsive transcription factor 1-like
SIN_1013877	chr1	18065206	18065751	ethylene-responsive transcription factor 13-like
SIN_1013878	chr1	18069214	18069789	ethylene-responsive transcription factor 1-like
SIN_1013879	chr1	18076564	18077959	probable carboxylesterase 8
SIN_1013880	chr1	18083400	18084388	non-specific lipid-transfer protein A-like
SIN_1013881	chr1	18086496	18086995	non-specific lipid-transfer protein A-like
SIN_1013882	chr1	18089526	18090024	non-specific lipid-transfer protein 1-like
SIN_1013883	chr1	18092378	18093004	non-specific lipid-transfer protein 1-like
SIN_1013884	chr1	18094532	18097982	heat shock cognate protein 80
SIN_1013885	chr1	18100586	18103272	pyruvate decarboxylase 1-like
SIN_1013886	chr1	18106406	18109809	uncharacterized protein LOC105170477
SIN_1013887	chr1	18112066	18119810	plasma membrane ATPase 1
SIN_1013888	chr1	18122122	18125477	uncharacterized protein LOC105170520 isoform X1
SIN_1013889	chr1	18128380	18133698	palmitoyl-protein thioesterase 1
SIN_1013890	chr1	18135873	18139072	disease resistance protein At4g27190
SIN_1013891	chr1	18139805	18150720	protein ARABIDILLO 1
SIN_1013892	chr1	18160654	18165341	cationic amino acid transporter 9, chloroplastic-like
SIN_1013893	chr1	18166224	18168243	peptidyl-prolyl cis-trans isomerase FKBP20-2, chloroplastic isoform X2
SIN_1013894	chr1	18169548	18173158	putative dual specificity protein phosphatase DSP8
SIN_1013895	chr1	18177441	18179193	uncharacterized protein LOC105170631
SIN_1013896	chr1	18180031	18180948	hypothetical protein CDL12_06618 [Handroanthus impetiginosus]
SIN_1013897	chr1	18185009	18186946	homeobox-leucine zipper protein HAT4
SIN_1013898	chr1	18199805	18206718	uncharacterized protein LOC105170663
SIN_1013899	chr1	18249324	18250789	ethylene-responsive transcription factor ERF034
SIN_1013900	chr1	18260251	18271915	E3 ubiquitin-protein ligase BRE1-like 1
SIN_1013901	chr1	18274689	18277355	uncharacterized protein LOC105170699 isoform X1
SIN_1013902	chr1	18279204	18279505	uncharacterized protein LOC105170699 isoform X1
SIN_1013903	chr1	18281625	18283097	LOW QUALITY PROTEIN: type III polyketide synthase A
SIN_1013904	chr1	18284894	18285796	probable 2-oxoglutarate-dependent dioxygenase AOP1
SIN_1013905	chr1	18288082	18295447	probable helicase CHR10 isoform X1
SIN_1013906	chr1	18299606	18303222	carotenoid cleavage dioxygenase 7, chloroplastic
SIN_1013907	chr1	18303970	18304977	--
SIN_1013908	chr1	18305003	18312189	LOW QUALITY PROTEIN: nuclear pore complex protein NUP62
SIN_1013909	chr1	18313875	18315245	beta-D-glucosyl crocetin beta-1,6-glucosyltransferase-like
SIN_1013910	chr1	18316000	18318554	cell number regulator 6
SIN_1013911	chr1	18318854	18327815	LOW QUALITY PROTEIN: elongation factor G-2, mitochondrial
SIN_1013912	chr1	18330718	18333313	uncharacterized protein LOC105170780
SIN_1013913	chr1	18342621	18345933	squamosa promoter-binding-like protein 8
SIN_1013914	chr1	18347354	18350093	squamosa promoter-binding-like protein 7 isoform X1
SIN_1013915	chr1	18354294	18355654	metalloendoproteinase 4-MMP
SIN_1013916	chr1	18360390	18361605	uncharacterized protein LOC105170847
SIN_1013917	chr1	18369464	18371863	probable plastid-lipid-associated protein 11
SIN_1013918	chr1	18372329	18378696	T-complex protein 1 subunit alpha
SIN_1013919	chr1	18382284	18383430	GATA transcription factor 2-like
SIN_1013920	chr1	18390453	18411488	CCR4-NOT transcription complex subunit 1 isoform X1
SIN_1013921	chr1	18412721	18415203	PREDICTED: protein transport protein Sec61 subunit beta-like [Gossypium hirsutum]
SIN_1013922	chr1	18415435	18418980	F-box protein At5g51370-like
SIN_1013923	chr1	18425756	18428640	transcription factor UNE10-like
SIN_1013924	chr1	18433785	18435023	cyclin-U2-1
SIN_1013925	chr1	18439576	18441387	putative expansin-B2
SIN_1013926	chr1	18443832	18445998	uncharacterized protein LOC105170939
SIN_1013927	chr1	18450672	18452466	zinc finger protein ZAT4
SIN_1013928	chr1	18460397	18464930	titin homolog
SIN_1013929	chr1	18465873	18471364	pentatricopeptide repeat-containing protein At1g15510, chloroplastic
SIN_1013930	chr1	18481690	18482529	SPX domain-containing protein 3-like
SIN_1013931	chr1	18484464	18489916	vesicle-associated protein 1-1
SIN_1013932	chr1	18490318	18496179	phosphatidate cytidylyltransferase 5, chloroplastic
SIN_1013933	chr1	18504670	18509145	scarecrow-like protein 6
SIN_1013934	chr1	18518122	18518652	uncharacterized protein LOC110012812
SIN_1013935	chr1	18522007	18525013	spindle and kinetochore-associated protein 1 homolog
SIN_1013936	chr1	18525471	18525860	putative lipid-binding protein At4g00165
SIN_1013937	chr1	18526828	18530302	flavin-containing monooxygenase FMO GS-OX-like 2
SIN_1013938	chr1	18531469	18531657	hypothetical protein CDL12_20964 [Handroanthus impetiginosus]
SIN_1013939	chr1	18532776	18536184	vesicle-associated protein 1-3 isoform X1
SIN_1013940	chr1	18540053	18542480	uncharacterized protein LOC105171062
SIN_1013941	chr1	18550643	18552091	IRK-interacting protein
SIN_1013942	chr1	18570336	18574929	Golgi SNAP receptor complex member 1-2
SIN_1013943	chr1	18579542	18580618	auxin-responsive protein SAUR36-like
SIN_1013944	chr1	18584187	18585820	LOW QUALITY PROTEIN: cysteine-rich repeat secretory protein 15
SIN_1013945	chr1	18586477	18589891	pectinesterase 2
SIN_1013946	chr1	18595265	18597047	probable pectinesterase/pectinesterase inhibitor 36
SIN_1013947	chr1	18598403	18603776	hypothetical protein CUMW_063240 [Citrus unshiu]
SIN_1013948	chr1	18605140	18605784	pectinesterase inhibitor 9-like
SIN_1013949	chr1	18608770	18613789	uncharacterized protein LOC105171157
SIN_1013950	chr1	18626115	18629777	arginase 1, mitochondrial isoform X2
SIN_1013951	chr1	18630128	18634424	protein NRT1/ PTR FAMILY 7.3-like isoform X2
SIN_1013952	chr1	18635336	18642048	probable tRNA N6-adenosine threonylcarbamoyltransferase, mitochondrial isoform X3
SIN_1013953	chr1	18642992	18646093	DNA repair protein RAD51 homolog 3
SIN_1013954	chr1	18649121	18652487	transketolase, chloroplastic
SIN_1013955	chr1	18655049	18659273	3-phosphoshikimate 1-carboxyvinyltransferase 2
SIN_1013956	chr1	18661170	18663840	UDP-glucuronate 4-epimerase 3 _x0001_XP_011090567.1 UDP-glucuronate 4-epimerase 3
SIN_1013957	chr1	18666349	18681144	uncharacterized protein LOC105171251 isoform X2
SIN_1015397	chr3	19414136	19441252	small subunit processome component 20 homolog
SIN_1015398	chr3	19449475	19450097	CRIB domain-containing protein RIC4-like
SIN_1015399	chr3	19456638	19458020	galactolipase DONGLE, chloroplastic
SIN_1015400	chr3	19467105	19471309	15-cis-zeta-carotene isomerase, chloroplastic
SIN_1015401	chr3	19480745	19481044	--
SIN_1015402	chr3	19487232	19498774	fanconi-associated nuclease 1 homolog isoform X3
SIN_1015403	chr3	19505848	19507374	tetratricopeptide repeat protein 27 homolog
SIN_1015404	chr3	19512493	19517828	tetratricopeptide repeat protein 27 homolog
SIN_1015405	chr3	19518424	19521745	LOW QUALITY PROTEIN: vacuolar amino acid transporter 1
SIN_1015406	chr3	19532558	19534493	premnaspirodiene oxygenase-like
SIN_1015407	chr3	19535937	19538768	exopolygalacturonase clone GBGA483
SIN_1015408	chr3	19540807	19544713	putative disease resistance protein At1g50180
SIN_1015409	chr3	19548483	19553390	Aspartic peptidase [Artemisia annua]
SIN_1015410	chr3	19565591	19565914	--
SIN_1015411	chr3	19567373	19567918	--
SIN_1015412	chr3	19571031	19576567	uncharacterized WD repeat-containing protein C2A9.03-like
SIN_1015413	chr3	19597963	19601976	probably inactive leucine-rich repeat receptor-like protein kinase At3g28040
SIN_1015414	chr3	19604946	19610130	hypothetical protein M569_02724 [Genlisea aurea]
SIN_1015415	chr3	19615863	19634411	histone-lysine N-methyltransferase ATX2
SIN_1015416	chr3	19641307	19652256	importin beta-like SAD2
SIN_1015417	chr3	19660243	19677200	uncharacterized protein LOC109713256 [Ananas comosus]
SIN_1015418	chr3	19680368	19682171	UDP-glycosyltransferase 92A1-like
SIN_1015419	chr3	19682480	19693507	signal peptide peptidase-like 3
SIN_1015420	chr3	19695561	19701614	protein CMSS1
SIN_1015421	chr3	19708789	19711308	pirin-like protein
SIN_1015422	chr3	19713880	19718893	ras-related protein RABA5c
SIN_1015423	chr3	19723152	19725432	LOW QUALITY PROTEIN: pirin-like protein
SIN_1015424	chr3	19729068	19734410	acetylajmalan esterase-like
SIN_1015425	chr3	19744406	19745728	protein SHORT-ROOT
SIN_1015426	chr3	19754936	19764471	probable plastidic glucose transporter 1 isoform X3
SIN_1015427	chr3	19772540	19779445	uncharacterized protein LOC105158698
SIN_1015428	chr3	19780440	19786510	LOW QUALITY PROTEIN: histone-lysine N-methyltransferase ASHH1
SIN_1015429	chr3	19793829	19808490	SWI/SNF-related matrix-associated actin-dependent regulator of chromatin subfamily A-like protein 1 isoform X1
SIN_1015430	chr3	19813212	19817359	probable hydroxyacylglutathione hydrolase 2, chloroplastic
SIN_1015431	chr3	19819413	19820248	probable hydroxyacylglutathione hydrolase 2, chloroplastic
SIN_1015432	chr3	19829133	19834354	flowering time control protein FPA-like
SIN_1015970	chr3	19851593	19852468	uncharacterized protein LOC105164527
SIN_1015969	chr3	19855705	19855968	flowering time control protein FPA-like
SIN_1015968	chr3	19859963	19865534	flowering time control protein FPA-like
SIN_1015967	chr3	19867486	19870525	flowering time control protein FPA-like
SIN_1015966	chr3	19873638	19878960	flowering time control protein FPA-like
SIN_1015965	chr3	19884039	19889938	probable transcription factor PosF21
SIN_1015964	chr3	19891746	19895942	protein ENHANCED DISEASE RESISTANCE 2-like
SIN_1015963	chr3	19898539	19900246	RHOMBOID-like protein 13
SIN_1015962	chr3	19902529	19906046	fructokinase-2
SIN_1015961	chr3	19931879	19934538	probable LRR receptor-like serine/threonine-protein kinase At1g34110
SIN_1015960	chr3	19934641	19938241	B-box zinc finger protein 24-like isoform X1 _x0001_XP_011073893.1 B-box zinc finger protein 24-like isoform X1
SIN_1015959	chr3	19939022	19942298	pentatricopeptide repeat-containing protein At1g73400, mitochondrial
SIN_1015958	chr3	19943409	19947379	probable tRNA N6-adenosine threonylcarbamoyltransferase
SIN_1015957	chr3	19949212	19951332	probable LRR receptor-like serine/threonine-protein kinase At1g74360
SIN_1015956	chr3	19961672	19973294	protein NLP9
SIN_1015955	chr3	19978900	19981783	protein FAR-RED IMPAIRED RESPONSE 1 isoform X1
SIN_1015954	chr3	19988179	19997450	clathrin interactor EPSIN 2
SIN_1015953	chr3	19999481	19999795	--
SIN_1015952	chr3	20002877	20005900	pentatricopeptide repeat-containing protein At1g06710, mitochondrial, partial
SIN_1015951	chr3	20011452	20018129	solute carrier family 35 member F1 isoform X1
SIN_1015950	chr3	20021692	20034671	plant UBX domain-containing protein 11
SIN_1015949	chr3	20047206	20056182	2-isopropylmalate synthase A-like
SIN_1015948	chr3	20059069	20061229	2-isopropylmalate synthase A-like
SIN_1015947	chr3	20061942	20062268	--
SIN_1015946	chr3	20066354	20072814	PTI1-like tyrosine-protein kinase 3 isoform X2
SIN_1015945	chr3	20074598	20075335	uncharacterized protein LOC105158759
SIN_1015944	chr3	20077805	20080061	chitinase-like protein 1 _x0001_XP_011073915.1 chitinase-like protein 1
SIN_1015943	chr3	20092037	20093461	uncharacterized protein LOC105158762
SIN_1015942	chr3	20097285	20097971	uncharacterized protein LOC105158762
SIN_1015941	chr3	20102509	20115573	CMP-sialic acid transporter 5
SIN_1015940	chr3	20117760	20132476	probable E3 ubiquitin-protein ligase ARI8
SIN_1015939	chr3	20133952	20139007	calcium-dependent protein kinase 24-like
SIN_1015938	chr3	20142219	20143034	tetrapyrrole-binding protein, chloroplastic-like
SIN_1015937	chr3	20155114	20159581	extensin-2-like
SIN_1015936	chr3	20174089	20194559	DNA topoisomerase 3-beta isoform X1
SIN_1015935	chr3	20196535	20203778	serine/threonine-protein kinase rio2-like
SIN_1015934	chr3	20204412	20205162	queuine tRNA-ribosyltransferase accessory subunit 2-like
SIN_1015933	chr3	20207637	20215292	5-oxoprolinase
SIN_1015932	chr3	20224682	20229867	auxin-induced protein PCNT115-like
SIN_1015931	chr3	20231665	20235771	auxin-induced protein PCNT115-like
SIN_1015930	chr3	20237703	20240257	uncharacterized protein LOC105158774
SIN_1015929	chr3	20258690	20261094	probable peroxidase 61
SIN_1015928	chr3	20264532	20265362	uncharacterized protein LOC105159002
SIN_1015927	chr3	20269248	20275811	small G protein signaling modulator 1
SIN_1015926	chr3	20278778	20279428	hypothetical protein VITISV_011881 [Vitis vinifera]
SIN_1015925	chr3	20284027	20284659	hypothetical protein VITISV_011881 [Vitis vinifera]
SIN_1015924	chr3	20287705	20288355	hypothetical protein A4A49_63750, partial [Nicotiana attenuata]
SIN_1015923	chr3	20296302	20296975	--
SIN_1015922	chr3	20300404	20300784	universal stress protein 16 [Salvia miltiorrhiza]
SIN_1015921	chr3	20301429	20301794	--
SIN_1015920	chr3	20305123	20306123	UDP-glycosyltransferase 90A2-like
SIN_1015919	chr3	20307778	20309809	protein IQ-DOMAIN 1 isoform X2
SIN_1015918	chr3	20344667	20357250	Retrovirus-related Pol polyprotein from transposon TNT 1-94 [Cajanus cajan]
SIN_1015917	chr3	20361401	20363512	pentatricopeptide repeat-containing protein At1g62350 isoform X1
SIN_1015916	chr3	20364112	20365721	BURP domain-containing protein 16
SIN_1015915	chr3	20369105	20374057	G-type lectin S-receptor-like serine/threonine-protein kinase At4g27290
SIN_1015914	chr3	20375443	20375949	uncharacterized protein LOC105158781
SIN_1015913	chr3	20377548	20383528	peptidyl-prolyl cis-trans isomerase FKBP16-3, chloroplastic
SIN_1015912	chr3	20384523	20385094	hypothetical protein CDL12_14246 [Handroanthus impetiginosus]
SIN_1015911	chr3	20391399	20394324	probable leucine-rich repeat receptor-like protein kinase At1g35710
SIN_1015910	chr3	20396506	20398883	probable leucine-rich repeat receptor-like protein kinase At1g35710
SIN_1015909	chr3	20405875	20407844	putative UDP-glucuronate:xylan alpha-glucuronosyltransferase 3
SIN_1015908	chr3	20413355	20413929	40S ribosomal protein S27-2 [Ricinus communis]
SIN_1015907	chr3	20416513	20419698	uncharacterized protein LOC105158788 isoform X1
SIN_1015906	chr3	20420889	20436234	LOW QUALITY PROTEIN: DNA-directed RNA polymerase II subunit 1-like
SIN_1015905	chr3	20440097	20441652	DNA-directed DNA polymerase [Handroanthus impetiginosus]
SIN_1015904	chr3	20455314	20456655	uncharacterized protein LOC105158790 isoform X2
SIN_1015903	chr3	20460268	20471702	something about silencing protein 10
SIN_1015902	chr3	20472432	20481240	biotin synthase
SIN_1015901	chr3	20494169	20499271	transcription factor bHLH112 isoform X2
SIN_1015900	chr3	20499552	20500650	uncharacterized protein LOC105158794
SIN_1015899	chr3	20503943	20504389	uncharacterized protein LOC105159006
SIN_1015898	chr3	20507513	20507911	uncharacterized protein LOC105159007
SIN_1015897	chr3	20515387	20515761	pumilio homolog 15-like
SIN_1015896	chr3	20521798	20534791	BAG-associated GRAM protein 1-like isoform X1
SIN_1015895	chr3	20542375	20551324	uncharacterized protein LOC105158797
SIN_1015894	chr3	20557927	20558133	uncharacterized protein LOC105158798
SIN_1015893	chr3	20567113	20572924	protein IQ-DOMAIN 14-like
SIN_1015892	chr3	20578760	20583117	stearoyl-acyl carrier protein desaturase
SIN_1015891	chr3	20589601	20592902	protein FAM136A
SIN_1015890	chr3	20598447	20604432	cysteine synthase, chloroplastic/chromoplastic isoform X2
SIN_1015889	chr3	20607619	20610012	U5 small nuclear ribonucleoprotein 40 kDa protein
SIN_1015888	chr3	20611849	20626488	ion channel CASTOR isoform X1
SIN_1015887	chr3	20632150	20636237	uncharacterized protein LOC8286417 isoform X2 [Ricinus communis]
SIN_1015886	chr3	20637848	20643103	BTB/POZ and TAZ domain-containing protein 3
SIN_1015885	chr3	20646627	20648966	UDP-glycosyltransferase 74E2-like
SIN_1015884	chr3	20650465	20664526	LETM1 and EF-hand domain-containing protein 1, mitochondrial
SIN_1015883	chr3	20668501	20673508	serine/threonine-protein kinase STY8-like isoform X1
SIN_1015882	chr3	20681764	20684984	uncharacterized protein LOC110011669
SIN_1015881	chr3	20686668	20688120	cytochrome P450 71B36-like
SIN_1015880	chr3	20693244	20693618	cytochrome P450 71B36-like
SIN_1015879	chr3	20694484	20697882	2-alkenal reductase (NADP(+)-dependent) isoform X1
SIN_1015878	chr3	20698272	20700478	cytochrome P450 71B36-like
SIN_1015877	chr3	20709570	20712441	polygalacturonase-like
SIN_1015876	chr3	20717663	20720179	polygalacturonase-like
SIN_1015875	chr3	20741904	20742122	uncharacterized protein LOC110012930
SIN_1015874	chr3	20750446	20753301	ankyrin repeat-containing protein At5g02620
SIN_1015873	chr3	20754107	20760588	type I inositol polyphosphate 5-phosphatase 13 isoform X1
SIN_1015872	chr3	20763580	20768239	UDP-glycosyltransferase 86A1-like
SIN_1015871	chr3	20769292	20773169	UDP-glycosyltransferase 86A1-like
SIN_1015870	chr3	20776462	20781068	vacuolar protein sorting-associated protein 20 homolog 2
SIN_1015869	chr3	20781710	20786625	hypothetical protein F511_10865 [Dorcoceras hygrometricum]
SIN_1015868	chr3	20787721	20792510	outer envelope pore protein 37, chloroplastic
SIN_1015867	chr3	20793730	20795175	putative late blight resistance protein homolog R1B-17
SIN_1015866	chr3	20802884	20811574	aldehyde dehydrogenase family 2 member C4
SIN_1015865	chr3	20813215	20817196	arogenate dehydratase/prephenate dehydratase 1, chloroplastic-like
SIN_1015864	chr3	20825500	20832796	la-related protein 6B
SIN_1015863	chr3	20834425	20839804	probable uridine nucleosidase 2 isoform X1
SIN_1015862	chr3	20843025	20847482	uncharacterized protein LOC105158828
SIN_1015861	chr3	20850080	20850397	uncharacterized protein LOC105159015
SIN_1015860	chr3	20853237	20857161	fatty acyl-CoA reductase 2-like
SIN_1015859	chr3	20868366	20875603	pentatricopeptide repeat-containing protein At1g76280
SIN_1015858	chr3	20878494	20882013	6,7-dimethyl-8-ribityllumazine synthase, chloroplastic
SIN_1015857	chr3	20888212	20890585	inactive glucose-1-phosphate adenylyltransferase small subunit 2, chloroplastic
SIN_1015856	chr3	20892003	20893043	potassium transporter 4
SIN_1015855	chr3	20895470	20903482	potassium transporter 4
SIN_1015854	chr3	20917347	20917751	protein AUXIN-REGULATED GENE INVOLVED IN ORGAN SIZE
SIN_1015853	chr3	20918692	20924437	ankyrin repeat protein SKIP35
SIN_1015852	chr3	20930449	20934934	guanosine nucleotide diphosphate dissociation inhibitor 2
SIN_1015851	chr3	20936919	20953279	GPI ethanolamine phosphate transferase 3
SIN_1015850	chr3	20955584	20962045	serine/threonine-protein kinase rio2-like
SIN_1015849	chr3	20963506	20968816	queuine tRNA-ribosyltransferase accessory subunit 2-like
SIN_1015848	chr3	20970677	20976535	guanosine nucleotide diphosphate dissociation inhibitor 2
SIN_1015847	chr3	20980032	20986836	hypothetical protein LSAT_5X37781 [Lactuca sativa]
SIN_1015846	chr3	20987317	20991919	probable methylenetetrahydrofolate reductase
SIN_1015845	chr3	20993572	20998079	probable methylenetetrahydrofolate reductase
SIN_1015844	chr3	21009075	21013522	UDP-galactose transporter 2
SIN_1015843	chr3	21014524	21025297	chaperone protein dnaJ 10 isoform X1
SIN_1015842	chr3	21028718	21030093	uncharacterized protein LOC105158846
SIN_1015841	chr3	21038365	21041437	uncharacterized protein LOC105158848 isoform X1
SIN_1015840	chr3	21051040	21052621	uncharacterized protein LOC105158850
SIN_1015839	chr3	21056746	21058425	60S ribosomal protein L35
SIN_1015838	chr3	21059534	21064964	chlorophyll a-b binding protein of LHCII type 1 isoform X2
SIN_1015837	chr3	21066144	21066975	calvin cycle protein CP12-3, chloroplastic
SIN_1015836	chr3	21071071	21074557	mitotic spindle checkpoint protein BUBR1 isoform X1
SIN_1015835	chr3	21075720	21076571	splicing factor U2af small subunit B
SIN_1015834	chr3	21084315	21090401	hypothetical protein GOBAR_AA26372 [Gossypium barbadense]
SIN_1015833	chr3	21093687	21099602	AT-rich interactive domain-containing protein 5
SIN_1015832	chr3	21106214	21108430	AT-hook motif nuclear-localized protein 25
SIN_1015831	chr3	21117080	21119813	3-hydroxy-3-methylglutaryl-coenzyme A reductase 1
SIN_1015830	chr3	21126930	21130729	RNA-binding protein 24-B isoform X1
SIN_1015829	chr3	21133792	21137486	SWI/SNF complex subunit SWI3B
SIN_1015828	chr3	21148594	21152260	hypothetical protein CDL12_23221 [Handroanthus impetiginosus]
SIN_1015827	chr3	21153015	21156155	short-chain dehydrogenase/reductase family 42E member 1
SIN_1015826	chr3	21160071	21163542	increased DNA methylation 3 isoform X1
SIN_1015825	chr3	21164017	21165454	cysteine protease XCP2
SIN_1015824	chr3	21174436	21177337	protein CUP-SHAPED COTYLEDON 3
SIN_1015823	chr3	21178558	21181133	hypothetical protein MIMGU_mgv1a017608mg [Erythranthe guttata]
SIN_1015822	chr3	21182952	21186250	protein PLASTID MOVEMENT IMPAIRED 1
SIN_1015821	chr3	21190405	21199777	monosaccharide-sensing protein 2
SIN_1015820	chr3	21204575	21205141	RING-H2 finger protein ATL80
SIN_1015819	chr3	21212340	21215454	MLO-like protein 9
SIN_1015818	chr3	21217191	21218366	putative F-box/kelch-repeat protein At1g20790
SIN_1015817	chr3	21220123	21223637	glyceraldehyde-3-phosphate dehydrogenase B, chloroplastic
SIN_1015816	chr3	21225748	21226891	uncharacterized protein LOC105158873
SIN_1015815	chr3	21233696	21240450	MLO protein homolog 1-like
SIN_1015814	chr3	21240932	21244356	pentatricopeptide repeat-containing protein At3g18020
SIN_1015813	chr3	21247969	21250639	probable protein phosphatase 2C 27
SIN_1015812	chr3	21256078	21259225	F-box/kelch-repeat protein At5g42350
SIN_1024248	chr9	4500781	4502904	receptor-like protein 2
SIN_1024247	chr9	4504597	4505480	receptor-like protein 2, partial
SIN_1024246	chr9	4507888	4510542	receptor-like protein 2
SIN_1024245	chr9	4515584	4516270	uncharacterized protein At5g19025-like
SIN_1024244	chr9	4520152	4526744	glucosidase 2 subunit beta isoform X2
SIN_1024243	chr9	4528507	4531754	LOW QUALITY PROTEIN: pyruvate kinase, cytosolic isozyme
SIN_1024242	chr9	4533017	4534156	probable E3 ubiquitin-protein ligase RHC1A
SIN_1024241	chr9	4537305	4538776	uncharacterized protein LOC105170617
SIN_1024240	chr9	4545477	4549353	nuclear pore complex protein NUP214 isoform X2
SIN_1024239	chr9	4564084	4564834	nuclear pore complex protein NUP214 isoform X1
SIN_1024238	chr9	4566436	4566783	transcription factor Pur-alpha 1 isoform X3
SIN_1024237	chr9	4569631	4570460	transcription factor Pur-alpha 1 isoform X1
SIN_1024236	chr9	4572549	4574216	L-ascorbate oxidase homolog
SIN_1024235	chr9	4576673	4578548	L-ascorbate oxidase homolog
SIN_1024234	chr9	4581839	4583688	L-ascorbate oxidase homolog
SIN_1024233	chr9	4587031	4588964	L-ascorbate oxidase homolog
SIN_1024232	chr9	4589884	4591881	L-ascorbate oxidase homolog
SIN_1024231	chr9	4596120	4604549	peroxisomal nicotinamide adenine dinucleotide carrier-like isoform X2
SIN_1024230	chr9	4605946	4610965	uncharacterized aarF domain-containing protein kinase At1g79600, chloroplastic
SIN_1024229	chr9	4640835	4648833	PREDICTED: apyrase 2-like isoform X1 [Erythranthe guttata]
SIN_1024228	chr9	4651930	4654731	PHD finger protein ING2 isoform X1
SIN_1024227	chr9	4657268	4660921	pentatricopeptide repeat-containing protein At4g13650 isoform X1
SIN_1024226	chr9	4665968	4666168	uncharacterized protein LOC105170633
SIN_1024225	chr9	4677661	4679117	elongin-C-like isoform X3 [Olea europaea var. sylvestris]
SIN_1024224	chr9	4691626	4697103	uncharacterized protein C20orf24 homolog
SIN_1024223	chr9	4699083	4702989	telomere repeat-binding protein 5
SIN_1024222	chr9	4708957	4709917	uncharacterized protein LOC105170638 isoform X1
SIN_1024221	chr9	4717569	4718314	copper transporter 2-like
SIN_1024220	chr9	4720087	4721027	copper transporter 6
SIN_1024219	chr9	4721666	4723121	UDP-glucose iridoid glucosyltransferase-like
SIN_1024218	chr9	4725887	4726096	--
SIN_1024217	chr9	4727247	4730836	tropinone reductase homolog At5g06060
SIN_1024216	chr9	4733408	4734716	Methylsterol monooxygenase 2-2 [Morus notabilis]
SIN_1024215	chr9	4744988	4745812	uncharacterized protein LOC105170857
SIN_1024214	chr9	4747722	4748118	--
SIN_1024213	chr9	4750311	4751523	NADH dehydrogenase [ubiquinone] 1 alpha subcomplex subunit 2
SIN_1024212	chr9	4752654	4757034	THO complex subunit 4A
SIN_1024211	chr9	4757770	4758237	--
SIN_1024210	chr9	4759596	4767549	uncharacterized protein LOC105170645
SIN_1024209	chr9	4768514	4773517	ACT domain-containing protein ACR9 isoform X1
SIN_1024208	chr9	4778220	4778874	hypothetical protein B456_011G230200 [Gossypium raimondii]
SIN_1024207	chr9	4784758	4785508	--
SIN_1024206	chr9	4789644	4791573	uncharacterized protein LOC105170859 isoform X1
SIN_1024205	chr9	4792558	4795556	DNA-directed RNA polymerase subunit E' [Handroanthus impetiginosus]
SIN_1024204	chr9	4797639	4804227	centrosomal protein of 83 kDa isoform X2
SIN_1024203	chr9	4805752	4811736	ATP-dependent zinc metalloprotease FTSH 10, mitochondrial
SIN_1024202	chr9	4822259	4823240	hypothetical protein CDL12_17701 [Handroanthus impetiginosus]
SIN_1024201	chr9	4824213	4826880	U-box domain-containing protein 13
SIN_1024200	chr9	4831048	4831386	U-box domain-containing protein 13
SIN_1024199	chr9	4836466	4838712	actin
SIN_1024198	chr9	4847356	4850967	putative E3 ubiquitin-protein ligase XBAT31
SIN_1024197	chr9	4855955	4858813	epsin-2
SIN_1024196	chr9	4863224	4865287	fasciclin-like arabinogalactan protein 4
SIN_1024195	chr9	4866195	4869678	uncharacterized protein LOC105170658 isoform X1
SIN_1024194	chr9	4870140	4874773	protein ALP1-like
SIN_1024193	chr9	4885586	4889078	protein ALP1-like isoform X1
SIN_1024192	chr9	4891573	4893445	protein UPSTREAM OF FLC
SIN_1024191	chr9	4907634	4908840	transcription factor MYB48 isoform X2
SIN_1024190	chr9	4914951	4916418	aquaporin TIP1-3-like
SIN_1024189	chr9	4931907	4933347	uncharacterized protein LOC105170666 isoform X1
SIN_1024188	chr9	4934271	4940552	DNA repair protein RAD51 homolog 4 isoform X4
SIN_1024187	chr9	4941903	4942644	UDP-galactose/UDP-glucose transporter 5B _x0001_XP_011089836.1 UDP-galactose/UDP-glucose transporter 5B
SIN_1024186	chr9	4944825	4954447	hypothetical protein DCAR_006010 [Daucus carota subsp. sativus]
SIN_1024185	chr9	4956670	4957737	dirigent protein 10
SIN_1024184	chr9	4959264	4961011	60S ribosomal protein L35-like
SIN_1024183	chr9	4962449	4964768	exocyst complex component EXO70A1
SIN_1024182	chr9	4965352	4966758	3-ketoacyl-CoA synthase 12-like
SIN_1024181	chr9	4975265	4978567	ankyrin repeat-containing protein At5g02620 _x0001_XP_020552207.1 ankyrin repeat-containing protein At5g02620
SIN_1024180	chr9	4980005	4983257	probable LRR receptor-like serine/threonine-protein kinase At1g05700
SIN_1024179	chr9	4992860	4993639	uncharacterized protein LOC105170673
SIN_1024178	chr9	4998105	4999823	zinc finger protein CONSTANS-LIKE 3-like
SIN_1024177	chr9	5009390	5010619	chitinase 2-like
SIN_1024176	chr9	5019769	5026360	kinesin-like protein KIN-5D _x0001_XP_020552626.1 kinesin-like protein KIN-5D _x0001_XP_020552627.1 kinesin-like protein KIN-5D
SIN_1024175	chr9	5028915	5033241	putative respiratory burst oxidase homolog protein H
SIN_1024174	chr9	5035816	5038466	WUSCHEL-related homeobox 3
SIN_1024173	chr9	5045004	5057787	putative LOV domain-containing protein [Uncarina grandidieri]
SIN_1024172	chr9	5069427	5071495	LOW QUALITY PROTEIN: probable serine/threonine-protein kinase PBL5, partial
SIN_1024171	chr9	5094131	5101915	DNA repair protein RAD51 homolog 2 isoform X5
SIN_1024170	chr9	5118629	5122625	ethylene-responsive transcription factor RAP2-7 isoform X2
SIN_1024169	chr9	5125835	5135182	uncharacterized protein LOC105170680 isoform X4
SIN_1024168	chr9	5145118	5147632	L-ascorbate peroxidase 1, cytosolic-like
SIN_1024167	chr9	5149625	5152439	LOW QUALITY PROTEIN: protein NRT1/ PTR FAMILY 2.7-like
SIN_1024166	chr9	5156135	5159341	LOW QUALITY PROTEIN: protein NRT1/ PTR FAMILY 2.7-like
SIN_1024165	chr9	5162087	5171717	uncharacterized protein LOC105170683
SIN_1024164	chr9	5175166	5175786	G-type lectin S-receptor-like serine/threonine-protein kinase LECRK1
SIN_1024163	chr9	5180043	5190947	V-type proton ATPase subunit a1 isoform X2
SIN_1024162	chr9	5195290	5198074	uncharacterized protein At1g04910
SIN_1024161	chr9	5205549	5206379	dof zinc finger protein DOF3.2-like
SIN_1024160	chr9	5213064	5214134	interactor of constitutive active ROPs 3
SIN_1024159	chr9	5225615	5229531	tetraspanin-3-like
SIN_1024158	chr9	5230674	5233818	phosphatidylinositol transfer protein 2 isoform X1
SIN_1024157	chr9	5247035	5248813	LOB domain-containing protein 1
SIN_1024156	chr9	5255453	5260471	uncharacterized protein LOC105170690
SIN_1024155	chr9	5265716	5267960	uncharacterized protein LOC105170691 isoform X1
SIN_1024154	chr9	5269298	5273772	ATP synthase subunit d, mitochondrial
SIN_1024153	chr9	5283279	5289069	uncharacterized protein LOC110012602
SIN_1024152	chr9	5291702	5294496	vicilin-like seed storage protein At2g28490
SIN_1024151	chr9	5294917	5297843	elongation factor 1-alpha
SIN_1024150	chr9	5302338	5305306	elongation factor 1-alpha
SIN_1024149	chr9	5305679	5307926	uncharacterized protein LOC105170697
SIN_1024148	chr9	5312430	5312825	uncharacterized protein LOC105170700
SIN_1024147	chr9	5334716	5336651	ribulose bisphosphate carboxylase small chain, chloroplastic-like
SIN_1024146	chr9	5339780	5345489	uncharacterized protein LOC105170871
SIN_1024145	chr9	5346715	5353050	auxin response factor 4 isoform X1
SIN_1024144	chr9	5370463	5376469	MLO-like protein 3 isoform X1 _x0001_XP_020552304.1 MLO-like protein 3 isoform X2
SIN_1024143	chr9	5392467	5398195	MLO-like protein 6
SIN_1024142	chr9	5409950	5411737	protein indeterminate-domain 9
SIN_1024141	chr9	5421030	5421569	--
SIN_1024140	chr9	5422474	5428787	beta-galactosidase 8 isoform X1
SIN_1024139	chr9	5429638	5432223	uncharacterized protein LOC105170708
SIN_1024138	chr9	5438495	5443777	uncharacterized protein LOC105170709 isoform X2
SIN_1024137	chr9	5444984	5446651	yrdC domain-containing protein, mitochondrial isoform X1
SIN_1024136	chr9	5454973	5461138	4-hydroxy-3-methylbut-2-en-1-yl diphosphate synthase (ferredoxin), chloroplastic
SIN_1024135	chr9	5462715	5463802	putative B3 domain-containing protein At5g66980
SIN_1024134	chr9	5464844	5465344	hypothetical protein CDL12_00529 [Handroanthus impetiginosus]
SIN_1024133	chr9	5474952	5476958	LOW QUALITY PROTEIN: aquaporin PIP2-7
SIN_1024132	chr9	5482062	5482346	--
SIN_1024131	chr9	5484848	5486100	60S ribosomal protein L12
SIN_1024130	chr9	5486567	5489839	pentatricopeptide repeat-containing protein ELI1, chloroplastic
SIN_1024129	chr9	5492507	5492956	uncharacterized protein LOC105170718
SIN_1024128	chr9	5494897	5495340	uncharacterized protein LOC105170719
SIN_1024127	chr9	5497677	5499052	NAC transcription factor ONAC010-like [Hevea brasiliensis]
SIN_1024126	chr9	5503973	5508145	double-stranded RNA-binding protein 2
SIN_1024125	chr9	5521069	5528589	homeobox-leucine zipper protein REVOLUTA
SIN_1024124	chr9	5532322	5534373	CASP-like protein 5A2
SIN_1024123	chr9	5541035	5551447	serine/threonine-protein phosphatase 6 regulatory subunit 3 isoform X2
SIN_1024122	chr9	5555158	5557929	auxin response factor 18-like
SIN_1024121	chr9	5569967	5586724	GATA transcription factor 11 isoform X2
SIN_1024120	chr9	5589692	5596893	protein ENHANCED DISEASE RESISTANCE 2
SIN_1024119	chr9	5598290	5598502	protein ENHANCED DISEASE RESISTANCE 2
SIN_1024118	chr9	5601433	5603735	uncharacterized membrane protein At1g06890
SIN_1024117	chr9	5611703	5616404	uncharacterized protein LOC105170731
SIN_1024116	chr9	5618580	5623020	uncharacterized protein LOC105170732
SIN_1024115	chr9	5631179	5634944	LOW QUALITY PROTEIN: uncharacterized protein LOC105170733
SIN_1024114	chr9	5638091	5641864	helicase protein MOM1
SIN_1024113	chr9	5648126	5655122	helicase protein MOM1
SIN_1024112	chr9	5656979	5659865	helicase protein MOM1
SIN_1024111	chr9	5665919	5667348	alpha carbonic anhydrase 7
SIN_1024110	chr9	5675337	5676200	Anaphase-promoting complex (APC), subunit 11 [Handroanthus impetiginosus]
SIN_1024109	chr9	5677803	5681755	ruBisCO large subunit-binding protein subunit alpha
SIN_1024108	chr9	5682023	5682913	uncharacterized protein LOC105170735
SIN_1024107	chr9	5700530	5707598	P-loop NTPase domain-containing protein LPA1 homolog 2 isoform X1
SIN_1024106	chr9	5728384	5731277	SNF1-related protein kinase regulatory subunit beta-3
SIN_1024105	chr9	5733205	5736679	SNF1-related protein kinase regulatory subunit beta-3
SIN_1024104	chr9	5745717	5747967	high affinity nitrate transporter 2.4
SIN_1024103	chr9	5752215	5758688	cell division cycle protein 48 [Dorcoceras hygrometricum]
SIN_1024102	chr9	5766806	5769233	UDP-glycosyltransferase 86A2
SIN_1024101	chr9	5774916	5775344	auxin-responsive protein SAUR50-like
SIN_1024100	chr9	5781625	5783386	heavy metal-associated isoprenylated plant protein 3
SIN_1024099	chr9	5805681	5807295	transcription factor RAX2-like
SIN_1024098	chr9	5822877	5825277	S-adenosylmethionine synthase 3-like
SIN_1024097	chr9	5828052	5829403	uncharacterized protein LOC105170747
SIN_1024096	chr9	5830568	5834511	serine carboxypeptidase-like
SIN_1024095	chr9	5837108	5841949	Vacuolar protein sorting-associated protein [Actinidia chinensis var. chinensis]
SIN_1024094	chr9	5864237	5867280	probable xyloglucan endotransglucosylase/hydrolase protein 32
SIN_1024093	chr9	5874400	5877013	probable glucuronoxylan glucuronosyltransferase IRX7
SIN_1024092	chr9	5885439	5887944	protein NUCLEAR FUSION DEFECTIVE 4
SIN_1024091	chr9	5889041	5891196	SHUGOSHIN 2 isoform X1
SIN_1024090	chr9	5891959	5892597	uncharacterized protein LOC105170754
SIN_1024089	chr9	5899721	5900482	uncharacterized protein LOC105170876
SIN_1024088	chr9	5903755	5905476	protein NUCLEAR FUSION DEFECTIVE 4-like
SIN_1024087	chr9	5909496	5910272	uncharacterized protein LOC105170877 isoform X1
SIN_1024086	chr9	5918200	5919341	uncharacterized protein LOC105170878
SIN_1024085	chr9	5923267	5932919	DNA ligase 1 _x0001_XP_020552590.1 DNA ligase 1
SIN_1024084	chr9	5938571	5941036	protein UPSTREAM OF FLC
SIN_1024083	chr9	5943331	5945522	transcription factor FER-LIKE IRON DEFICIENCY-INDUCED TRANSCRIPTION FACTOR-like
SIN_1024082	chr9	5948475	5953169	aquaporin TIP1-1-like
SIN_1024081	chr9	5972509	5973369	zinc finger protein ZAT5-like
SIN_1024080	chr9	5986588	5988376	zinc finger protein STOP1 homolog
SIN_1024079	chr9	5992467	5992910	probable histone H2B.1
SIN_1024078	chr9	5994086	5995211	probable transcription factor At1g11510
SIN_1024077	chr9	5996361	5997423	--
SIN_1024076	chr9	5999933	6006279	uncharacterized protein LOC105170763
SIN_1024075	chr9	6016248	6021559	uncharacterized protein LOC105170882
SIN_1024074	chr9	6037129	6038146	uncharacterized protein At1g08160
SIN_1024073	chr9	6039473	6039889	--
SIN_1024072	chr9	6053117	6057429	uncharacterized protein LOC105170765
SIN_1024071	chr9	6066880	6068402	histone H2B-like
SIN_1024070	chr9	6077787	6078298	cyclin-dependent protein kinase inhibitor SMR3-like
SIN_1024069	chr9	6091609	6095708	serine carboxypeptidase-like 51
SIN_1024068	chr9	6122984	6136094	vacuolar protein sorting-associated protein 41 homolog
SIN_1024067	chr9	6143604	6147997	lysosomal Pro-X carboxypeptidase
SIN_1024066	chr9	6156022	6160218	aspartic proteinase-like protein 2 isoform X2
SIN_1024065	chr9	6163574	6163759	S-norcoclaurine synthase 2-like
SIN_1024064	chr9	6164620	6165936	agmatine hydroxycinnamoyltransferase 1-like
SIN_1024063	chr9	6172842	6174152	agmatine coumaroyltransferase-2
SIN_1024062	chr9	6182926	6186820	serine/threonine-protein kinase SRPK
SIN_1024061	chr9	6188318	6196329	magnesium transporter MRS2-11, chloroplastic
SIN_1024060	chr9	6197799	6203973	probable cytosolic oligopeptidase A
SIN_1024059	chr9	6205040	6206307	uncharacterized protein LOC105170774 isoform X1
SIN_1024058	chr9	6207211	6209803	GDSL esterase/lipase At5g22810-like
SIN_1024057	chr9	6217633	6220562	UDP-D-apiose/UDP-D-xylose synthase 2
SIN_1024056	chr9	6223826	6227204	BTB/POZ domain-containing protein At3g44820
SIN_1024055	chr9	6241257	6255813	DDT domain-containing protein PTM-like
SIN_1024054	chr9	6260040	6269828	putative SWI/SNF-related matrix-associated actin-dependent regulator of chromatin subfamily A member 3-like 2 isoform X1
SIN_1024053	chr9	6271479	6275346	AT-hook motif nuclear-localized protein 9-like
SIN_1024052	chr9	6275574	6280279	GABA transporter 1
SIN_1024051	chr9	6286331	6291368	glucomannan 4-beta-mannosyltransferase 2
SIN_1024050	chr9	6303252	6309411	glucomannan 4-beta-mannosyltransferase 2
SIN_1024049	chr9	6313744	6317346	U2 snRNP splicing factor, small subunit [Handroanthus impetiginosus]
SIN_1024048	chr9	6323249	6324671	uncharacterized protein At4g22758-like
SIN_1024047	chr9	6336314	6340610	putative phytosulfokines 6
SIN_1024046	chr9	6344948	6347492	pentatricopeptide repeat-containing protein At5g13770, chloroplastic
SIN_1024045	chr9	6353319	6354569	arogenate dehydratase/prephenate dehydratase 6, chloroplastic-like
SIN_1024044	chr9	6366088	6367651	uncharacterized protein LOC105170889
SIN_1024043	chr9	6371965	6372687	uncharacterized protein LOC105170791
SIN_1024042	chr9	6373310	6373726	stress-response A/B barrel domain-containing protein At5g22580
SIN_1024041	chr9	6387712	6388694	dehydration-responsive element-binding protein 1D-like
SIN_1024040	chr9	6393713	6400335	LOW QUALITY PROTEIN: pleiotropic drug resistance protein 2-like
SIN_1024039	chr9	6409615	6411664	uncharacterized protein LOC105170795
SIN_1024038	chr9	6413357	6418230	hypothetical protein CUMW_197270 [Citrus unshiu]
SIN_1024037	chr9	6419466	6424413	neutral/alkaline invertase 3, chloroplastic
SIN_1024036	chr9	6426285	6427170	uncharacterized protein LOC105170798
SIN_1024035	chr9	6429270	6432862	serine/threonine-protein kinase D6PKL1 _x0001_XP_020552408.1 serine/threonine-protein kinase D6PKL1
SIN_1024034	chr9	6446061	6449607	serine/threonine-protein kinase D6PKL2
SIN_1024033	chr9	6458787	6466117	LOW QUALITY PROTEIN: peptidyl-prolyl cis-trans isomerase CYP71
SIN_1024032	chr9	6469843	6472461	RNA-binding protein sym-2 isoform X1
SIN_1024031	chr9	6473904	6475317	hypothetical protein CDL12_26636 [Handroanthus impetiginosus]
SIN_1024030	chr9	6482684	6483955	uncharacterized protein LOC105179931
SIN_1024029	chr9	6492847	6496154	uncharacterized protein LOC105170804
SIN_1024028	chr9	6496740	6498370	uncharacterized protein LOC105170805
SIN_1024027	chr9	6502005	6505544	calcium-dependent protein kinase 8
SIN_1024026	chr9	6507417	6509127	NAC domain-containing protein 35-like
SIN_1024025	chr9	6511020	6512307	uncharacterized protein LOC105170807
SIN_1024024	chr9	6514926	6519368	sulfite reductase 1 [ferredoxin], chloroplastic
SIN_1024023	chr9	6520357	6521088	photosystem II 5 kDa protein, chloroplastic
SIN_1024022	chr9	6523894	6526517	uncharacterized protein LOC105170810
SIN_1024021	chr9	6527700	6530628	cinnamoyl-CoA reductase 1-like
SIN_1024020	chr9	6537560	6539966	uncharacterized protein LOC105158731
SIN_1024019	chr9	6540325	6541680	cinnamoyl-CoA reductase 1-like isoform X1
SIN_1015221	chr9	6554612	6556889	cinnamoyl-CoA reductase 1-like isoform X1
SIN_1015220	chr9	6563796	6565113	cingulin-like
SIN_1015219	chr9	6565638	6570751	cinnamoyl-CoA reductase 1-like
SIN_1015218	chr9	6572302	6575210	cinnamoyl-CoA reductase 1-like isoform X1
SIN_1015217	chr9	6581720	6585422	protein RETICULATA-RELATED 4, chloroplastic
SIN_1015216	chr9	6585690	6587831	(+)-epi-alpha-bisabolol synthase-like
SIN_1015215	chr9	6592323	6594477	(+)-epi-alpha-bisabolol synthase-like
SIN_1015214	chr9	6600317	6600529	--
SIN_1015213	chr9	6601441	6604353	uncharacterized protein LOC105170901
SIN_1015212	chr9	6607183	6610608	protein TRAUCO isoform X2
SIN_1015211	chr9	6614265	6614927	--
SIN_1015210	chr9	6617636	6624778	ABC transporter G family member 15 isoform X2
SIN_1015209	chr9	6627611	6630138	transcription initiation factor IIB-2-like
SIN_1015208	chr9	6631374	6636600	exosome complex component RRP45A isoform X5
SIN_1015207	chr9	6640670	6644517	uncharacterized protein LOC105170906 isoform X1
SIN_1015206	chr9	6645098	6647613	RNA-binding protein 8A
SIN_1015205	chr9	6653759	6657117	zinc finger CCCH domain-containing protein 46 isoform X2
SIN_1015204	chr9	6658840	6660672	glucan endo-1,3-beta-glucosidase-like
SIN_1015203	chr9	6662843	6667810	ABC transporter B family member 11-like
SIN_1015202	chr9	6672435	6689804	uncharacterized protein LOC105170911
SIN_1015201	chr9	6699708	6704765	hexokinase-3
SIN_1015200	chr9	6705912	6706379	metalloendoproteinase 1-like
SIN_1015199	chr9	6707840	6709256	ubiquitin-conjugating enzyme E2 20
SIN_1015198	chr9	6710084	6713014	THUMP domain-containing protein 1 homolog
SIN_1015197	chr9	6719549	6721404	transcription factor BEE 1 isoform X1
SIN_1015196	chr9	6737166	6739478	scarecrow-like protein 3
SIN_1015195	chr9	6741973	6746084	phytochromobilin:ferredoxin oxidoreductase, chloroplastic isoform X1
SIN_1015194	chr9	6749140	6766773	protein CHROMATIN REMODELING 5 isoform X2
SIN_1015193	chr9	6770036	6772078	serine--glyoxylate aminotransferase
SIN_1015192	chr9	6773453	6778355	hypothetical protein F511_32845 [Dorcoceras hygrometricum]
SIN_1015191	chr9	6780318	6789237	uncharacterized protein LOC105170925
SIN_1015190	chr9	6794811	6798657	hypothetical protein CDL12_13472 [Handroanthus impetiginosus]
SIN_1015189	chr9	6799741	6803008	signal peptide peptidase 1-like _x0001_XP_011090169.1 signal peptide peptidase 1-like
SIN_1015188	chr9	6804793	6808430	pentatricopeptide repeat-containing protein At5g01110
SIN_1015187	chr9	6816088	6816992	protein LATERAL ROOT PRIMORDIUM 1-like
SIN_1015186	chr9	6823835	6824188	uncharacterized protein LOC105170929 isoform X3
SIN_1015185	chr9	6825538	6831615	rho GTPase-activating protein 7-like
SIN_1015184	chr9	6832294	6835492	rho GTPase-activating protein 7-like
SIN_1015183	chr9	6842452	6846165	calcium-dependent protein kinase 17
SIN_1015182	chr9	6846389	6847451	splicing factor 3B subunit 6-like protein
SIN_1015181	chr9	6848391	6852008	uncharacterized protein LOC105170933
SIN_1015180	chr9	6861986	6865021	F-box protein At2g32560
SIN_1015179	chr9	6865429	6866418	uncharacterized protein LOC105163706
SIN_1015178	chr9	6870928	6875550	GDP-mannose transporter GONST1 isoform X1
SIN_1015177	chr9	6875952	6878660	protein N-lysine methyltransferase METTL21A isoform X3
SIN_1015176	chr9	6879501	6881948	pentatricopeptide repeat-containing protein At1g18485
SIN_1015175	chr9	6883121	6885963	uncharacterized protein LOC105170937 isoform X1
SIN_1015174	chr9	6888535	6898054	probable serine/threonine-protein kinase PBL3
SIN_1015173	chr9	6900085	6904195	CBL-interacting serine/threonine-protein kinase 3-like
SIN_1015172	chr9	6911193	6917078	COP9 signalosome complex subunit 2
SIN_1015171	chr9	6919567	6921164	calmodulin-related protein-like [Citrus sinensis]
SIN_1015170	chr9	6922178	6922933	zinc finger family protein [Dorcoceras hygrometricum]
SIN_1015169	chr9	6925531	6927269	Calmodulin [Zea mays]
SIN_1015168	chr9	6938310	6943558	protein argonaute 4-like
SIN_1015167	chr9	6946775	6954423	la-related protein 1A isoform X2
SIN_1015166	chr9	6960305	6961864	uncharacterized protein LOC105171147
SIN_1015165	chr9	6972351	6973243	ABSCISIC ACID-INSENSITIVE 5-like protein 2 isoform X1
SIN_1015164	chr9	6981072	6982028	probable E3 ubiquitin-protein ligase RHC1A
SIN_1015163	chr9	6989039	6991000	uncharacterized protein LOC105170953 isoform X1
SIN_1015162	chr9	6998347	7004340	dr1-associated corepressor-like isoform X1
SIN_1015161	chr9	7006340	7006712	cysteine proteinase inhibitor A-like
SIN_1015160	chr9	7010078	7028306	Structural maintenance of chromosomes protein 3 [Ananas comosus]
SIN_1015159	chr9	7028594	7030400	single-stranded DNA-binding protein, mitochondrial _x0001_XP_011090230.1 single-stranded DNA-binding protein, mitochondrial
SIN_1015158	chr9	7035266	7043742	LOW QUALITY PROTEIN: indole-3-acetaldehyde oxidase
SIN_1015157	chr9	7046114	7048116	double-stranded RNA-binding protein 4-like
SIN_1015156	chr9	7048651	7052903	LOW QUALITY PROTEIN: 5-methyltetrahydropteroyltriglutamate--homocysteine methyltransferase
SIN_1015155	chr9	7058520	7062905	LOW QUALITY PROTEIN: protein ETHYLENE INSENSITIVE 3
SIN_1015154	chr9	7073977	7075184	NDR1/HIN1-like protein 13
SIN_1015153	chr9	7075325	7080163	uncharacterized protein LOC105170964
SIN_1015152	chr9	7081691	7084305	uncharacterized protein LOC111412315 isoform X3 [Olea europaea var. sylvestris]
SIN_1015151	chr9	7085037	7092656	serrate RNA effector molecule-like
SIN_1015150	chr9	7094914	7101352	protein FAR1-RELATED SEQUENCE 3
SIN_1015149	chr9	7102002	7107830	uncharacterized protein LOC105170972
SIN_1015148	chr9	7110742	7111602	xylogen-like protein 11
SIN_1015147	chr9	7111959	7114678	LOW QUALITY PROTEIN: F-box/WD-40 repeat-containing protein At5g21040
SIN_1015146	chr9	7115168	7116440	uncharacterized protein LOC105170974 isoform X1
SIN_1015145	chr9	7121972	7124724	transcription factor GAMYB-like
SIN_1015144	chr9	7125784	7128935	BTB/POZ and MATH domain-containing protein 4
SIN_1015143	chr9	7130642	7140850	molybdopterin biosynthesis protein CNX1 isoform X2
SIN_1015142	chr9	7143831	7147640	cyclin-dependent kinase C-2-like isoform X1
SIN_1015141	chr9	7149963	7150535	molybdopterin synthase catalytic subunit
SIN_1015140	chr9	7150893	7152850	G2/mitotic-specific cyclin S13-7
SIN_1015139	chr9	7154890	7157229	feruloyl CoA ortho-hydroxylase 1-like
SIN_1015138	chr9	7158480	7166658	protein DGS1, mitochondrial isoform X2
SIN_1015137	chr9	7176749	7177294	--
SIN_1015136	chr9	7178974	7182865	protein AIR2
SIN_1015135	chr9	7184470	7185533	uncharacterized protein LOC105170986
SIN_1015134	chr9	7186382	7200235	ubiquitin carboxyl-terminal hydrolase 12 isoform X3
SIN_1015133	chr9	7204640	7205539	B3 domain-containing protein At2g33720
SIN_1015132	chr9	7208109	7224382	kinesin-like protein KIN-12E
SIN_1015131	chr9	7227295	7228291	E3 ubiquitin-protein ligase SINA-like 2
SIN_1015130	chr9	7230542	7233307	E3 ubiquitin-protein ligase RHF2A
SIN_1015129	chr9	7234668	7238140	DNA-directed RNA polymerase II subunit 4-like
SIN_1015128	chr9	7238756	7241031	succinate dehydrogenase subunit 6, mitochondrial
SIN_1015127	chr9	7241747	7243655	protein STRICTOSIDINE SYNTHASE-LIKE 3
SIN_1015126	chr9	7249317	7251512	putative axial regulator YABBY 2 isoform X1
SIN_1015125	chr9	7255226	7258113	uncharacterized protein LOC105170997
SIN_1015124	chr9	7258750	7263664	PREDICTED: J domain-containing protein spf31-like isoform X1 [Nicotiana tomentosiformis]
SIN_1015123	chr9	7264726	7276783	serine/threonine-protein phosphatase BSL3 isoform X1
SIN_1015122	chr9	7282485	7287311	GTPase LSG1-1
SIN_1015121	chr9	7288269	7288559	Pumilio 15 like [Actinidia chinensis var. chinensis]
SIN_1015120	chr9	7289374	7293233	outer envelope protein 80, chloroplastic
SIN_1015119	chr9	7297503	7300247	uncharacterized protein LOC105171003
SIN_1015118	chr9	7302211	7307713	protein IQ-DOMAIN 1 _x0001_XP_020552434.1 protein IQ-DOMAIN 1
SIN_1015117	chr9	7310466	7313340	hypothetical protein CISIN_1g014903mg [Citrus sinensis]
SIN_1015116	chr9	7314757	7315494	uncharacterized protein LOC110012587
SIN_1015115	chr9	7316315	7318523	DNAJ isoform 2 [Theobroma cacao]
SIN_1015114	chr9	7321424	7322626	E3 ubiquitin-protein ligase PUB23
SIN_1015113	chr9	7331042	7332443	E3 ubiquitin-protein ligase PUB24
SIN_1015112	chr9	7335438	7340810	uncharacterized protein LOC105171007 isoform X1
SIN_1015111	chr9	7343310	7348452	BEL1-like homeodomain protein 1
SIN_1015110	chr9	7371155	7376278	transcription factor LHW-like
SIN_1015109	chr9	7381099	7383387	aluminum-activated malate transporter 7
SIN_1015108	chr9	7385555	7388296	aluminum-activated malate transporter 2
SIN_1015107	chr9	7389767	7393421	histone deacetylase 8
SIN_1015106	chr9	7397522	7402180	receptor protein kinase TMK1
SIN_1015105	chr9	7410130	7415611	serine/threonine-protein kinase Nek5 isoform X2
SIN_1015104	chr9	7416456	7419233	cullin-1-like
SIN_1015103	chr9	7421261	7422659	NDR1/HIN1-like protein 10
SIN_1015102	chr9	7431609	7432511	NDR1/HIN1-like protein 1
SIN_1015101	chr9	7435492	7440904	internal alternative NAD(P)H-ubiquinone oxidoreductase A1, mitochondrial isoform X1
SIN_1015100	chr9	7447013	7451618	transcription factor E2FB isoform X2
SIN_1015099	chr9	7453439	7454328	transcription repressor OFP6-like
SIN_1015098	chr9	7455065	7456666	probable CCR4-associated factor 1 homolog 11
SIN_1015097	chr9	7460907	7465061	uncharacterized protein LOC105171023
SIN_1015096	chr9	7466236	7469729	V-type proton ATPase subunit E
SIN_1015095	chr9	7470946	7472247	uncharacterized protein LOC105171025
SIN_1015094	chr9	7474850	7478066	uncharacterized protein LOC105171026
SIN_1015093	chr9	7481912	7484692	putative late blight resistance protein homolog R1A-10
SIN_1015092	chr9	7487130	7491959	methyl-CpG-binding domain-containing protein 5
SIN_1015091	chr9	7499531	7501832	uncharacterized protein At5g41620-like
SIN_1015090	chr9	7507244	7508819	F-box protein At2g27310-like
SIN_1015089	chr9	7512595	7516168	leucine-rich repeat-containing protein 59-like isoform X2
SIN_1015088	chr9	7520989	7528977	nicalin-1
SIN_1015087	chr9	7532049	7536883	mRNA-decapping enzyme-like protein
SIN_1015086	chr9	7538929	7540109	LOW QUALITY PROTEIN: casparian strip membrane protein 3
SIN_1015085	chr9	7541545	7548764	acetyl-CoA carboxylase beta subunit (chloroplast)
SIN_1015084	chr9	7549322	7549826	--
SIN_1015083	chr9	7551171	7551949	NAC domain-containing protein 90
SIN_1015082	chr9	7562789	7563481	mucin-1-like
SIN_1015081	chr9	7567300	7568179	germin-like protein 9-3
SIN_1015080	chr9	7570975	7572276	uncharacterized protein LOC105171035
SIN_1015079	chr9	7575220	7575801	glucan endo-1,3-beta-D-glucosidase
SIN_1015078	chr9	7578663	7582495	N-carbamoylputrescine amidase
SIN_1015077	chr9	7583000	7584806	uncharacterized protein LOC105170026
SIN_1015076	chr9	7587001	7590085	uncharacterized protein At2g27730, mitochondrial-like
SIN_1015075	chr9	7590780	7599383	protein transport protein SEC24
SIN_1015074	chr9	7601251	7607568	proline--tRNA ligase, cytoplasmic isoform X2
SIN_1015073	chr9	7613816	7615314	glucan endo-1,3-beta-glucosidase 14
SIN_1015072	chr9	7618527	7620788	ferredoxin, root R-B1-like
SIN_1015071	chr9	7622244	7626875	uncharacterized protein LOC105171047
SIN_1015070	chr9	7629348	7631375	uncharacterized protein LOC105171045 isoform X1
SIN_1015069	chr9	7634146	7636187	uncharacterized protein LOC105171048
SIN_1015068	chr9	7640631	7642166	hypothetical protein B456_004G006200 [Gossypium raimondii]
SIN_1015067	chr9	7644539	7646935	protein CENTRORADIALIS
SIN_1015066	chr9	7662472	7664473	zinc finger protein WIP3
SIN_1015065	chr9	7667363	7671976	protein SUPPRESSOR OF K(+) TRANSPORT GROWTH DEFECT 1
SIN_1015064	chr9	7683270	7687500	alcohol-forming fatty acyl-CoA reductase
SIN_1015063	chr9	7697497	7701785	fatty acyl-CoA reductase 3
SIN_1015062	chr9	7703672	7704004	--
SIN_1015061	chr9	7707471	7707785	--
SIN_1015060	chr9	7708844	7709910	fatty acyl-CoA reductase 3
SIN_1015059	chr9	7712248	7735234	DNA polymerase epsilon catalytic subunit A
SIN_1015058	chr9	7737712	7739070	--
SIN_1015057	chr9	7740799	7741952	chaperonin-like RbcX protein 2, chloroplastic
SIN_1015056	chr9	7742998	7745577	hypothetical protein CDL12_26639 [Handroanthus impetiginosus]
SIN_1015055	chr9	7749857	7752196	transcription factor MYB46
SIN_1015054	chr9	7759390	7774236	uncharacterized protein LOC105171163
